# Supplementary material for: Genetic diversity of Venturia inaequalis isolates from the scabs in apple trees in Gansu Province, China, using AFLP markers
Source: PeerJ. 2022 Dec 16;10:e14512. doi: 10.7717/peerj.14512 (PMC9762247; doi:10.7717/peerj.14512)
Supplement: Supplemental Information 1 [file peerj-10-14512-s001.zip]

Archive with 8 entries (7 files):
- Peer J data/
- Peer J data/Fig 3.xlsx
- Peer J data/Fig 4.xlsx
- Peer J data/Fig 5,Fig 6.xlsx
- Peer J data/Table 2,Table 3.xlsx
- Peer J data/Table 2.txt
- Peer J data/Table 3.txt
- Peer J data/Table 4.xlsx
