# Supplementary material for: Genetic diversity of Venturia inaequalis isolates from the scabs in apple trees in Gansu Province, China, using AFLP markers
Source: PeerJ. 2022 Dec 16;10:e14512. doi: 10.7717/peerj.14512 (PMC9762247; doi:10.7717/peerj.14512)
Supplement: Supplemental Information 1 [file peerj-10-14512-s001.zip › Peer J data/Table 2,Table 3.xlsx]

## Sheet: 0-1
	E1M1											E1M2				E1M3												E1M4								E1M5											E2M1
	1	2	3	4	5	6	7	8	9	10	11	12	13	14	15	16	17	18	19	20	21	22	23	24	25	26	27	28	29	30	31	32	33	34	35	36	37	38	39	40	41	42	43	44	45	46	47	48	49
PLJN	0	1	1	0	0	0	1	0	0	0	0	0	0	0	1	1	0	1	0	0	1	0	0	0	1	0	1	0	1	1	0	0	0	0	1	1	0	1	1	1	0	1	1	1	0	0	0	0	0
	1	0	0	0	0	1	1	0	0	0	0	0	0	0	1	1	0	1	1	0	1	0	1	0	1	0	1	0	1	1	0	0	1	0	1	1	0	0	1	1	1	0	0	0	0	1	0	0	1
	0	1	1	1	0	0	1	0	0	0	0	1	0	0	1	1	0	1	0	1	1	0	0	0	1	0	1	0	1	1	0	0	1	1	1	1	0	0	1	1	0	1	1	1	0	0	0	1	0
	0	1	1	0	0	0	1	0	1	0	0	0	1	0	1	1	0	1	0	1	0	0	0	0	1	1	0	1	0	0	0	0	0	0	0	1	0	0	0	0	0	0	1	0	1	1	1	1	1
	0	1	1	0	0	0	1	0	0	0	0	0	0	0	1	1	0	1	0	1	1	0	0	0	1	0	1	0	1	1	1	0	1	0	1	1	0	0	1	1	0	1	1	1	0	0	0	0	0
	1	0	1	0	0	0	0	1	0	0	0	0	0	1	1	1	0	0	0	1	1	0	0	0	1	0	0	1	0	1	0	0	0	1	1	1	0	0	1	0	1	1	0	1	0	0	1	0	1
	0	1	0	0	0	0	1	0	0	1	0	0	0	0	1	1	1	1	0	1	1	0	1	0	1	1	1	0	1	0	0	0	1	0	1	0	0	0	0	1	0	1	1	0	0	0	0	0	1
	0	1	1	0	0	0	0	0	0	0	0	0	0	0	0	1	0	0	0	1	1	0	0	0	1	1	1	0	1	1	0	1	0	0	1	1	0	1	1	1	0	1	1	0	1	1	1	1	1
	0	1	1	0	1	0	1	0	0	0	0	0	0	1	1	1	0	1	0	1	1	0	1	0	1	0	0	0	0	0	0	0	1	0	0	1	1	0	0	1	0	0	1	1	0	0	0	0	0
	0	1	1	0	0	0	1	0	0	0	1	0	0	0	1	0	0	1	0	0	0	0	0	0	0	0	1	0	1	1	1	0	0	0	1	0	0	0	1	0	0	0	0	1	0	0	0	0	1
	0	1	1	0	0	0	1	0	0	0	0	0	0	0	1	1	1	1	1	0	1	0	0	1	1	0	1	0	1	1	0	0	1	0	1	1	0	0	1	1	0	1	1	0	0	0	1	0	0
	1	0	1	0	1	0	1	0	0	0	0	1	0	0	1	1	0	1	0	0	1	0	1	0	1	1	0	0	1	1	0	1	0	0	1	1	0	0	1	1	0	1	1	1	0	0	1	1	1
	0	1	1	1	0	0	1	0	0	0	0	0	0	0	1	1	0	0	0	1	1	0	0	1	0	0	1	1	1	1	1	0	1	0	1	1	0	0	1	0	1	1	1	1	0	0	0	0	1
	0	1	1	0	0	0	1	0	0	0	0	0	1	0	1	1	1	1	0	1	1	0	1	0	1	1	1	0	1	1	0	0	1	1	1	1	1	0	0	1	0	0	1	1	0	0	1	0	1
	0	1	1	0	0	0	1	0	0	0	0	0	0	0	1	1	0	0	0	1	1	1	0	1	1	0	1	0	1	1	0	0	0	0	1	1	0	0	1	0	0	1	0	0	1	1	0	1	0
	1	1	1	0	0	0	1	1	0	0	0	0	0	1	1	1	0	0	0	1	1	0	0	0	1	1	1	0	1	1	0	0	1	0	0	0	0	0	0	1	0	0	1	1	0	0	0	0	1
	0	1	0	0	0	0	1	0	0	1	0	0	0	0	1	1	0	1	0	1	1	0	0	1	0	0	0	0	1	1	0	0	0	0	1	1	0	0	1	0	0	1	0	1	0	0	0	0	1
	0	1	1	0	0	0	1	0	1	0	0	0	0	0	0	1	0	1	0	1	1	0	0	0	1	0	1	1	0	1	1	0	1	1	1	1	0	0	1	1	0	1	1	1	0	0	1	0	1
	0	0	0	0	1	0	1	0	0	0	0	0	0	0	1	1	0	1	0	1	1	0	1	1	1	1	1	0	1	1	0	0	1	0	1	1	1	1	1	1	0	1	1	0	0	0	1	1	0
	0	1	1	0	0	1	1	0	0	0	0	0	0	0	1	1	0	0	0	0	0	0	1	0	1	0	1	0	1	1	0	0	1	0	1	1	0	0	1	0	0	1	1	1	1	0	0	0	1
	0	0	1	0	1	0	1	0	0	0	0	0	0	0	1	1	0	1	0	1	1	0	0	0	1	0	1	0	1	1	0	0	0	0	1	1	0	0	1	1	0	1	1	1	0	0	0	0	1
TSMJ	0	1	1	0	0	0	1	0	0	0	0	1	1	0	1	1	0	1	0	1	1	0	0	0	1	0	1	0	1	1	0	0	0	0	1	1	0	0	1	1	0	1	1	1	0	0	0	0	1
	1	1	1	0	0	0	1	0	0	0	0	0	0	0	1	1	0	1	0	1	1	0	0	0	1	0	0	0	1	1	0	0	0	0	1	1	0	1	0	1	0	1	1	0	0	1	0	0	0
	0	0	0	0	0	0	1	0	0	0	0	0	0	0	1	1	0	1	0	0	1	0	0	0	1	0	1	0	1	1	0	0	0	0	1	1	1	0	1	0	1	1	1	1	0	0	0	0	0
	1	1	1	1	0	0	1	0	0	0	0	0	0	0	1	1	0	1	1	1	0	0	0	0	1	0	1	0	1	1	0	0	0	0	1	1	0	0	1	1	0	1	1	0	1	0	0	0	1
	0	1	1	0	0	0	0	0	0	0	0	1	0	0	1	1	0	1	0	1	1	0	0	0	1	1	1	1	1	1	0	1	0	0	1	1	0	1	0	1	0	1	1	1	0	1	0	0	1
	0	0	1	0	0	0	0	0	0	1	0	0	0	1	1	1	1	1	0	1	1	0	0	1	1	0	1	0	0	1	0	0	0	0	1	1	0	0	1	0	1	1	1	0	0	0	0	0	1
	1	1	0	0	0	0	1	1	0	0	0	0	0	0	1	1	0	1	0	1	0	0	1	0	1	0	1	1	1	1	0	0	1	1	1	1	0	0	1	1	0	1	1	1	0	0	0	0	1
	0	1	1	0	0	0	1	0	1	0	0	0	0	0	1	1	0	1	0	1	1	0	0	0	1	0	0	0	1	0	0	0	0	0	1	1	0	0	0	1	0	1	1	1	1	1	0	0	1
	0	1	1	0	0	0	1	1	0	1	0	1	1	0	1	1	0	1	0	1	1	0	0	0	0	0	1	0	1	1	1	0	0	0	1	1	0	0	1	0	1	0	1	1	0	0	0	0	1
	1	1	1	1	0	0	1	0	0	0	0	0	0	0	0	0	0	1	1	0	1	0	0	0	1	0	1	0	0	1	0	0	0	0	1	0	0	0	1	1	0	1	1	1	0	0	0	0	0
	0	1	1	0	0	0	0	0	0	0	0	1	0	0	1	1	0	1	0	1	1	0	0	0	1	0	1	0	1	1	1	0	1	0	1	1	0	0	1	1	0	1	1	1	0	1	0	0	1
	1	1	1	0	0	0	1	0	0	0	0	0	0	0	1	1	0	1	0	1	1	1	0	0	1	0	1	0	1	1	1	0	0	1	1	1	0	0	1	1	0	1	1	1	0	0	0	0	1
	0	0	1	1	0	0	1	0	0	0	0	0	0	0	1	1	0	1	0	1	1	0	0	0	0	0	1	0	0	1	0	0	0	0	1	1	1	1	0	1	0	1	1	1	0	1	1	0	0
	1	1	1	0	0	0	1	0	0	0	0	0	0	0	1	1	0	1	0	1	1	0	0	0	1	1	0	0	1	1	0	1	0	0	1	1	0	1	0	1	0	1	1	0	0	0	0	0	1
	0	1	1	0	0	0	1	0	0	0	1	1	0	0	1	1	1	1	0	1	0	0	1	1	0	0	1	1	1	1	0	0	0	1	1	1	0	0	1	1	0	1	1	1	0	1	0	0	1
	0	0	1	0	0	0	1	0	0	1	0	0	0	1	1	1	0	1	0	1	1	0	0	0	1	0	1	0	1	1	1	0	0	0	1	1	0	0	1	0	1	1	1	1	0	1	0	0	1
	1	1	1	0	0	0	1	1	0	0	0	0	1	1	0	1	0	0	0	1	1	0	0	0	1	0	1	1	1	1	0	0	0	0	1	1	0	0	1	1	0	1	1	1	0	0	0	0	1
	0	1	0	0	0	0	0	0	1	0	0	0	0	0	1	1	0	1	0	1	1	0	0	0	0	0	1	0	1	1	1	0	0	0	1	1	0	0	1	1	0	1	1	0	0	1	0	1	1
	0	1	1	0	0	0	1	1	0	0	0	1	0	0	1	1	0	1	1	1	1	0	0	0	1	0	1	0	1	1	0	0	0	0	1	1	0	1	0	1	0	1	1	1	0	0	0	0	0
	1	1	1	1	0	0	1	0	0	0	0	0	0	0	1	1	0	1	0	1	1	0	0	0	1	0	0	0	1	1	0	0	1	0	1	1	0	0	1	0	1	1	1	1	0	1	0	0	1
	0	1	1	0	0	0	1	0	0	0	0	1	0	0	1	0	0	1	0	1	1	0	0	0	1	0	1	0	1	1	0	0	0	0	1	1	0	0	1	1	0	1	0	1	0	0	0	0	1
	0	1	1	0	0	0	1	1	0	1	0	0	0	1	1	1	0	1	0	1	1	0	0	0	1	0	1	0	1	1	0	0	0	0	1	1	0	0	1	1	0	1	1	1	0	1	0	0	1
	1	1	1	1	0	0	1	0	0	0	0	0	0	0	1	1	0	1	0	1	1	0	0	0	1	0	1	0	1	1	0	0	0	0	1	1	0	0	1	1	0	1	1	1	0	0	0	0	1
PLJC	0	0	1	0	0	0	1	1	0	0	0	0	0	1	1	1	0	1	0	1	1	0	0	0	1	0	1	1	1	1	0	0	0	0	1	1	0	1	0	1	0	1	1	1	0	0	0	0	1
	0	1	1	0	0	0	1	0	1	0	0	1	0	0	1	1	0	1	0	1	0	0	0	0	1	0	1	0	1	1	0	0	0	1	1	1	0	1	0	1	0	1	1	1	0	0	0	0	1
	0	1	1	0	0	0	1	0	0	0	0	0	0	0	1	1	0	1	1	1	1	0	0	0	1	0	0	0	1	1	0	0	0	0	1	1	0	0	1	1	0	1	0	1	0	1	0	0	1
	0	1	1	0	0	0	1	0	0	0	0	0	0	0	1	1	1	1	0	1	1	0	0	0	0	0	1	0	0	0	0	0	0	1	1	1	0	0	1	1	0	1	1	1	0	0	0	0	1
	1	1	1	1	0	0	1	0	0	0	0	0	0	0	1	1	0	1	1	0	1	0	1	1	1	0	1	0	1	1	0	0	0	0	0	0	1	0	1	1	0	1	1	0	0	1	0	0	1
	0	1	1	0	0	0	1	0	0	0	0	1	0	1	0	0	0	1	0	1	1	0	0	0	1	0	1	0	1	1	0	0	1	0	1	1	0	0	1	1	0	1	1	1	0	0	0	0	1
	0	1	0	0	1	0	1	0	0	0	0	0	0	0	1	1	0	1	0	1	1	0	0	0	1	0	1	0	1	1	1	0	0	0	1	1	0	1	0	1	0	0	1	1	0	1	0	0	0
	1	1	1	0	0	0	1	0	1	1	0	0	0	1	1	1	0	1	0	1	1	0	1	0	1	0	1	1	1	1	0	0	0	0	0	1	1	0	1	0	0	1	1	1	0	0	0	0	1
	0	1	1	0	0	0	0	0	0	0	0	0	0	0	1	1	0	1	0	1	1	0	0	0	0	0	1	0	1	1	0	0	0	0	1	1	0	1	0	1	0	1	1	1	0	0	0	0	1
	1	1	1	0	0	0	1	0	1	0	0	0	0	0	1	1	0	0	0	1	1	0	0	0	1	0	1	1	1	1	0	0	0	0	1	1	0	0	1	1	0	1	1	1	0	1	1	1	0
	0	1	1	1	0	0	1	0	0	0	1	0	0	0	0	1	0	1	0	1	0	0	0	0	1	1	0	0	1	0	0	1	1	1	1	1	0	0	1	1	1	1	1	1	1	0	0	0	1
	0	1	1	0	0	0	1	1	0	0	0	0	1	0	1	1	0	1	1	1	1	0	0	0	1	0	1	0	1	1	0	0	0	0	1	1	0	0	1	0	0	1	1	1	0	0	0	0	0
	1	0	0	0	0	0	1	0	0	1	0	0	0	1	1	0	1	1	0	1	1	1	0	0	0	0	1	0	1	1	0	0	0	1	1	1	0	1	0	1	0	1	0	1	0	0	0	0	1
	0	0	1	0	0	0	1	0	0	0	0	0	0	1	1	1	0	1	0	1	1	0	0	0	1	0	1	0	1	1	0	0	0	0	1	0	0	0	1	1	0	1	1	1	0	0	0	0	0
	0	1	1	0	1	0	1	1	0	0	0	0	0	1	1	1	0	1	0	1	1	0	0	0	1	0	1	0	1	1	0	0	0	1	1	1	0	1	0	1	0	1	1	1	0	1	0	0	1
	0	0	1	0	1	0	1	0	1	0	1	1	0	0	1	1	0	1	0	1	1	0	0	0	1	0	1	1	1	1	0	0	0	1	1	1	0	0	0	1	0	1	1	1	0	0	0	0	1
QYXF	0	0	1	0	1	0	1	0	0	1	0	0	0	1	1	1	0	1	0	1	1	0	0	0	1	0	1	0	1	1	0	0	1	1	1	1	0	1	0	1	0	1	1	1	0	0	0	0	1
	0	0	1	1	0	0	1	0	1	0	1	0	0	0	1	1	0	1	1	1	1	0	0	0	1	0	1	0	1	1	0	0	0	0	1	1	0	0	1	1	0	1	1	1	0	0	0	0	0
	0	1	0	1	0	0	0	0	0	0	0	1	0	1	1	1	0	1	0	1	1	0	0	1	1	0	1	0	1	1	1	0	1	0	1	1	0	0	1	0	0	1	1	1	1	0	1	0	1
	0	1	1	0	0	0	1	0	0	0	1	0	1	0	1	1	0	1	0	1	1	0	1	0	0	0	1	0	1	1	0	0	0	0	1	0	1	0	1	1	0	1	1	1	0	0	0	0	0
	1	1	1	0	0	0	1	1	0	1	0	1	0	0	0	0	0	1	0	1	1	1	0	0	1	1	1	1	1	0	0	0	0	0	0	1	0	1	0	1	0	1	1	1	1	1	0	0	1
	0	1	1	1	0	0	1	0	0	0	0	0	0	0	1	1	1	1	0	1	0	0	0	0	0	0	0	0	0	1	0	1	0	0	1	1	0	0	1	1	1	1	1	0	0	1	0	0	1
	0	1	0	0	0	0	1	0	0	0	0	0	0	1	1	1	0	0	1	0	1	0	0	0	1	0	1	0	1	1	0	0	0	0	1	1	0	1	0	1	0	0	0	1	0	0	0	1	1
	0	1	1	0	1	0	1	0	0	1	1	0	0	0	1	1	0	1	0	1	1	0	0	0	1	0	1	0	1	1	0	0	0	1	1	1	0	0	1	1	0	1	1	1	0	0	0	0	1
	0	1	1	0	0	0	1	0	0	0	0	0	0	0	1	1	0	1	0	1	1	0	0	0	1	0	1	1	1	1	0	0	0	1	1	1	0	0	1	1	0	1	1	1	0	0	0	0	0
PLLT	0	0	1	0	0	0	1	1	0	1	0	0	0	0	1	1	0	1	1	1	1	0	0	0	1	0	1	1	1	1	0	0	0	0	1	1	0	1	1	1	0	1	1	1	0	0	0	0	1
	0	1	0	1	0	0	1	0	0	0	0	0	0	0	1	1	0	1	0	1	1	0	0	0	1	0	1	0	1	1	0	0	1	0	1	0	0	0	1	1	0	1	1	1	0	1	0	0	1
	0	1	1	0	0	0	1	1	0	0	0	0	1	0	0	1	0	1	0	1	1	0	0	0	0	0	1	0	1	1	0	0	0	0	1	1	0	0	1	1	0	1	1	1	0	0	0	0	1
	0	1	1	0	0	0	1	0	0	0	0	0	0	0	0	1	0	1	1	1	1	0	0	0	1	0	1	0	1	1	1	1	0	1	0	1	0	0	0	1	0	0	1	1	0	0	0	0	1
	0	1	0	0	0	0	0	0	0	1	1	0	0	0	1	0	0	0	0	1	0	0	0	0	0	0	1	1	1	1	0	0	0	0	1	1	0	0	1	1	0	1	0	1	0	0	0	1	0
	0	1	1	0	0	0	1	0	0	0	0	0	0	0	1	1	0	1	0	0	1	1	0	0	1	1	1	0	0	0	0	0	0	0	1	0	1	0	1	1	1	0	1	1	0	1	0	0	1
	1	1	1	0	0	0	1	0	0	0	1	0	0	1	1	1	0	1	0	1	1	0	0	0	1	0	1	0	1	1	0	0	0	0	1	1	0	1	0	0	0	1	1	0	1	0	0	0	1
	0	1	1	0	0	0	1	1	1	0	0	0	1	0	1	1	1	1	0	1	1	0	1	0	1	0	0	0	1	1	0	1	1	1	1	1	0	0	1	1	0	0	1	1	0	0	1	0	1
	0	1	1	0	1	0	1	0	0	0	0	1	0	0	1	1	0	1	0	1	1	0	0	0	1	1	1	0	1	0	1	0	0	0	1	1	0	0	1	1	0	1	1	1	0	0	0	0	0
	1	1	0	0	0	0	0	0	0	1	0	0	0	0	1	0	0	0	0	0	0	0	0	1	1	0	1	0	0	1	0	0	0	0	1	1	0	0	1	0	0	1	1	1	0	1	0	0	1
	0	0	1	0	1	0	1	0	1	0	0	0	0	0	1	1	0	1	0	1	1	0	0	0	1	0	1	0	1	1	0	0	1	0	1	1	0	0	1	1	0	1	1	1	0	0	0	0	0
	0	1	1	1	0	0	1	0	0	0	0	0	0	0	1	1	0	1	1	1	1	0	0	0	1	0	1	0	1	1	0	0	0	0	1	1	0	0	0	1	0	1	1	1	0	0	0	0	1
	0	1	1	0	0	0	1	0	0	0	0	0	0	0	1	1	0	1	0	1	1	0	0	0	1	0	1	0	1	1	0	0	0	0	1	1	0	0	1	1	0	1	1	1	0	0	0	0	1
QYNX	0	1	1	0	0	0	1	1	0	0	0	0	0	0	0	1	0	0	0	1	1	0	0	0	1	0	1	0	1	1	0	0	0	0	1	1	0	1	1	1	0	1	1	1	0	0	0	0	1
	0	1	1	0	0	0	1	0	0	0	0	0	0	0	1	1	0	1	0	1	1	0	0	0	1	0	1	0	1	1	0	0	0	0	1	1	0	0	1	1	0	1	1	1	0	0	0	0	1
	0	1	1	1	0	0	1	0	1	0	0	0	0	1	1	1	0	1	0	1	1	0	0	0	1	0	1	0	1	1	0	0	1	0	0	1	0	1	1	1	0	1	1	1	0	1	0	0	1
	0	1	1	0	1	0	1	0	0	0	0	0	0	0	1	1	0	1	0	0	1	0	0	0	1	0	0	1	1	1	0	0	0	0	1	0	0	0	0	1	0	1	1	1	0	0	0	0	1
	0	1	1	1	0	0	1	0	0	0	0	1	0	0	1	1	1	1	0	1	1	0	0	0	1	0	1	0	1	1	0	0	0	0	1	1	0	0	1	1	0	1	1	1	0	0	0	0	1
	0	1	0	0	0	0	1	0	0	0	0	0	0	1	1	1	0	1	0	1	1	0	0	0	1	1	0	0	1	1	0	1	1	0	1	1	0	0	1	1	0	1	1	0	0	0	0	0	1
	0	1	1	0	0	0	0	1	0	0	0	0	1	0	1	0	0	1	0	1	1	0	0	0	1	0	1	0	1	1	0	0	0	0	1	1	0	0	0	1	0	0	1	1	0	0	0	0	0
	0	1	1	0	0	0	1	0	0	0	0	0	0	0	1	1	0	1	0	1	0	1	0	1	1	0	1	1	1	0	0	0	0	1	1	1	1	0	1	1	0	1	1	1	0	1	0	0	1
	1	1	1	1	0	0	1	0	0	0	0	0	0	0	1	1	0	1	0	1	0	0	0	0	1	0	1	0	0	1	1	0	0	0	1	1	0	1	1	0	0	0	1	1	0	0	0	0	1
	0	0	0	0	0	0	1	0	1	0	0	0	0	1	1	1	0	0	1	1	1	0	0	0	1	0	0	0	1	1	0	0	0	0	1	1	0	0	1	1	0	1	1	1	0	0	0	0	1
	0	1	1	0	0	0	1	0	0	1	0	0	0	0	1	1	0	1	0	1	1	0	0	0	1	0	1	0	1	1	0	0	0	1	1	1	0	0	1	1	1	0	1	0	0	0	0	0	1
	0	1	1	1	0	0	1	0	0	0	0	0	0	0	1	1	0	1	0	1	1	1	1	0	1	0	1	1	1	1	0	0	0	0	1	1	0	0	1	0	0	1	1	1	1	0	1	0	0
	1	1	1	0	0	0	1	0	0	0	0	0	0	1	1	1	0	1	1	1	0	0	0	0	0	1	1	0	1	1	0	0	0	0	1	1	0	0	0	1	0	1	1	0	0	0	0	0	1
	0	1	1	0	0	0	0	0	0	0	1	0	1	0	1	1	0	1	0	0	1	0	0	0	1	0	0	0	1	1	0	0	0	0	1	1	0	1	1	1	0	1	0	1	0	0	0	0	1
	0	0	1	0	0	0	1	0	1	0	0	0	0	0	0	0	0	1	0	1	1	0	0	0	1	0	1	0	1	1	1	0	0	0	1	1	0	0	1	1	0	1	1	1	0	1	0	0	1
	0	1	1	1	1	0	1	0	0	0	0	0	0	0	1	1	0	1	0	1	1	1	0	0	0	0	0	0	1	1	0	0	1	0	1	1	0	0	1	1	1	0	1	1	0	0	0	0	1
	0	1	1	1	0	0	1	0	0	0	0	0	0	0	1	1	0	1	0	1	1	0	0	0	1	0	1	0	1	1	0	0	0	0	1	1	0	0	1	1	0	1	1	1	0	0	0	1	0
	0	1	1	0	0	0	1	0	0	0	1	0	0	0	1	1	0	1	0	1	1	0	0	0	1	0	1	0	1	1	1	0	0	0	0	0	0	1	1	1	0	1	1	0	0	0	0	0	1
	0	1	1	1	1	0	1	0	0	0	0	0	0	0	1	1	0	0	0	1	1	0	0	0	1	0	0	0	1	1	0	0	0	0	1	1	0	0	1	1	0	1	1	1	0	0	0	0	1
	0	1	1	0	0	0	1	0	0	0	1	0	0	0	1	1	1	1	0	1	1	0	0	1	1	0	1	0	1	1	0	0	0	1	1	1	1	1	0	1	0	1	1	1	0	0	0	0	1
	0	1	1	0	0	0	0	0	0	0	0	0	1	0	1	1	0	1	0	1	1	1	1	0	1	0	1	0	1	1	0	1	0	0	1	1	0	0	1	1	0	1	1	1	0	0	0	0	1
	1	1	1	0	1	0	1	0	0	1	0	0	0	0	1	1	0	1	1	1	1	0	0	0	1	1	1	1	1	1	0	0	0	0	1	1	0	1	1	1	0	1	1	1	0	0	0	0	1
	0	0	1	0	0	0	1	0	0	0	0	0	0	0	1	1	0	1	0	1	1	1	0	0	1	0	1	0	0	1	0	0	0	0	1	1	0	0	1	1	0	0	1	1	0	1	0	0	0
	0	1	1	0	0	0	1	1	1	0	1	0	0	0	1	1	0	1	0	0	1	0	0	0	1	0	1	0	1	1	0	0	0	0	1	1	0	1	1	1	0	1	1	1	0	0	0	0	1
	0	1	1	0	0	0	1	0	0	0	0	0	0	0	0	0	0	1	0	1	1	0	0	0	1	0	1	0	1	1	0	0	0	1	1	1	0	0	1	1	0	1	1	1	0	0	0	0	1
	1	1	1	1	1	0	1	0	0	0	0	0	0	0	1	1	0	1	0	1	1	0	0	0	1	0	1	0	1	1	0	0	0	0	1	1	0	1	1	1	0	1	1	1	0	0	0	0	1
[truncated: 253 more columns]
