# Supplementary material for: Genetic diversity of Venturia inaequalis isolates from the scabs in apple trees in Gansu Province, China, using AFLP markers
Source: PeerJ. 2022 Dec 16;10:e14512. doi: 10.7717/peerj.14512 (PMC9762247; doi:10.7717/peerj.14512)
Supplement: Supplemental Information 1 [file peerj-10-14512-s001.zip › Peer J data/Table 2.txt]

                *****************************************************
                *                                                   *
                *            POPULATION GENETIC ANALYSIS            *
                *                                                   *
                *****************************************************


Date : 2022/2/22
Time : 15:12:34

Data Description :  Diploid ISSI Date 


   ***********************************************************************************
   **                                                                               **
   **                     Single-Population Decriptive Statistics                   **
   **                                                                               **
   ***********************************************************************************


Population ID :      1
Population name :      PLJN

Gene Frequency :
====================================================================================================
Allele \ Locus      1         2         3         4         5         6         7         8         
====================================================================================================
Allele 0            0.8997    0.4880    0.4364    0.9512    0.8997    0.9512    0.3086    0.9512    
Allele 1            0.1003    0.5120    0.5636    0.0488    0.1003    0.0488    0.6914    0.0488    
====================================================================================================

====================================================================================================
Allele \ Locus      9         10        11        12        13        14        15        16        
====================================================================================================
Allele 0            0.9512    0.9512    0.9759    0.9512    0.9512    0.9258    0.3086    0.2182    
Allele 1            0.0488    0.0488    0.0241    0.0488    0.0488    0.0742    0.6914    0.7818    
====================================================================================================

====================================================================================================
Allele \ Locus      17        18        19        20        21        22        23        24        
====================================================================================================
Allele 0            0.9258    0.5345    0.9512    0.5345    0.3780    0.9759    0.8165    0.8729    
Allele 1            0.0742    0.4655    0.0488    0.4655    0.6220    0.0241    0.1835    0.1271    
====================================================================================================

====================================================================================================
Allele \ Locus      25        26        27        28        29        30        31        32        
====================================================================================================
Allele 0            0.3780    0.8165    0.4880    0.8997    0.4364    0.3780    0.8997    0.9512    
Allele 1            0.6220    0.1835    0.5120    0.1003    0.5636    0.6220    0.1003    0.0488    
====================================================================================================

====================================================================================================
Allele \ Locus      33        34        35        36        37        38        39        40        
====================================================================================================
Allele 0            0.6547    0.8997    0.3780    0.3780    0.9258    0.9258    0.4880    0.5774    
Allele 1            0.3453    0.1003    0.6220    0.6220    0.0742    0.0742    0.5120    0.4226    
====================================================================================================

====================================================================================================
Allele \ Locus      41        42        43        44        45        46        47        48        
====================================================================================================
Allele 0            0.9258    0.5345    0.4880    0.5774    0.8997    0.8997    0.7868    0.8452    
Allele 1            0.0742    0.4655    0.5120    0.4226    0.1003    0.1003    0.2132    0.1548    
====================================================================================================

====================================================================================================
Allele \ Locus      49        50        51        52        53        54        55        56        
====================================================================================================
Allele 0            0.5774    0.9759    0.9759    0.7868    0.8165    0.9258    0.4364    0.2182    
Allele 1            0.4226    0.0241    0.0241    0.2132    0.1835    0.0742    0.5636    0.7818    
====================================================================================================

====================================================================================================
Allele \ Locus      57        58        59        60        61        62        63        64        
====================================================================================================
Allele 0            0.4364    0.2182    0.8729    0.5774    0.6901    0.4364    0.9512    0.8452    
Allele 1            0.5636    0.7818    0.1271    0.4226    0.3099    0.5636    0.0488    0.1548    
====================================================================================================

====================================================================================================
Allele \ Locus      65        66        67        68        69        70        71        72        
====================================================================================================
Allele 0            0.7868    0.8997    0.8997    0.8729    0.5774    0.4364    0.7868    0.3780    
Allele 1            0.2132    0.1003    0.1003    0.1271    0.4226    0.5636    0.2132    0.6220    
====================================================================================================

====================================================================================================
Allele \ Locus      73        74        75        76        77        78        79        80        
====================================================================================================
Allele 0            0.9512    0.9512    0.5345    0.7237    0.2182    0.8997    0.3780    0.9512    
Allele 1            0.0488    0.0488    0.4655    0.2763    0.7818    0.1003    0.6220    0.0488    
====================================================================================================

====================================================================================================
Allele \ Locus      81        82        83        84        85        86        87        88        
====================================================================================================
Allele 0            0.4880    0.4880    0.8165    0.4880    0.3780    0.9512    0.9258    0.9258    
Allele 1            0.5120    0.5120    0.1835    0.5120    0.6220    0.0488    0.0742    0.0742    
====================================================================================================

====================================================================================================
Allele \ Locus      89        90        91        92        93        94        95        96        
====================================================================================================
Allele 0            0.5345    0.8997    0.8729    0.7559    0.6172    0.3780    0.6901    0.9512    
Allele 1            0.4655    0.1003    0.1271    0.2441    0.3828    0.6220    0.3099    0.0488    
====================================================================================================

====================================================================================================
Allele \ Locus      97        98        99        100       101       102       103       104       
====================================================================================================
Allele 0            0.5345    0.3086    0.2182    0.2182    0.2182    0.9759    0.2182    0.3086    
Allele 1            0.4655    0.6914    0.7818    0.7818    0.7818    0.0241    0.7818    0.6914    
====================================================================================================

====================================================================================================
Allele \ Locus      105       106       107       108       109       110       111       112       
====================================================================================================
Allele 0            0.3086    0.2182    0.3086    0.3086    0.9258    0.2182    0.2182    0.2182    
Allele 1            0.6914    0.7818    0.6914    0.6914    0.0742    0.7818    0.7818    0.7818    
====================================================================================================

====================================================================================================
Allele \ Locus      113       114       115       116       117       118       119       120       
====================================================================================================
Allele 0            0.9759    0.2182    0.3086    0.3086    0.2182    0.3086              0.9258    
Allele 1            0.0241    0.7818    0.6914    0.6914    0.7818    0.6914    1.0000    0.0742    
====================================================================================================

====================================================================================================
Allele \ Locus      121       122       123       124       125       126       127       128       
====================================================================================================
Allele 0            0.2182    0.2182    0.2182    0.2182    0.2182    0.2182    0.9759    0.3086    
Allele 1            0.7818    0.7818    0.7818    0.7818    0.7818    0.7818    0.0241    0.6914    
====================================================================================================

====================================================================================================
Allele \ Locus      129       130       131       132       133       134       135       136       
====================================================================================================
Allele 0            0.3086    0.3086    0.2182    0.3086              0.9258    0.2182    0.2182    
Allele 1            0.6914    0.6914    0.7818    0.6914    1.0000    0.0742    0.7818    0.7818    
====================================================================================================

====================================================================================================
Allele \ Locus      137       138       139       140       141       142       143       144       
====================================================================================================
Allele 0            0.2182    0.2182    0.7868    0.8452    0.9759    0.9759    0.3086    0.6172    
Allele 1            0.7818    0.7818    0.2132    0.1548    0.0241    0.0241    0.6914    0.3828    
====================================================================================================

====================================================================================================
Allele \ Locus      145       146       147       148       149       150       151       152       
====================================================================================================
Allele 0            0.4364    0.5345    0.6547    0.8997    0.9258    0.4880    0.4880    0.6172    
Allele 1            0.5636    0.4655    0.3453    0.1003    0.0742    0.5120    0.5120    0.3828    
====================================================================================================

====================================================================================================
Allele \ Locus      153       154       155       156       157       158       159       160       
====================================================================================================
Allele 0            0.5345    0.9512    0.5345    0.5345    0.5345    0.8997    0.9512    0.9512    
Allele 1            0.4655    0.0488    0.4655    0.4655    0.4655    0.1003    0.0488    0.0488    
====================================================================================================

====================================================================================================
Allele \ Locus      161       162       163       164       165       166       167       168       
====================================================================================================
Allele 0            0.5345    0.8729    0.8452    0.5774    1.0000    0.2182    0.7237    0.7559    
Allele 1            0.4655    0.1271    0.1548    0.4226              0.7818    0.2763    0.2441    
====================================================================================================

====================================================================================================
Allele \ Locus      169       170       171       172       173       174       175       176       
====================================================================================================
Allele 0            0.6172    0.6172    0.7559              1.0000    0.9258    0.8997    0.8997    
Allele 1            0.3828    0.3828    0.2441    1.0000              0.0742    0.1003    0.1003    
====================================================================================================

====================================================================================================
Allele \ Locus      177       178       179       180       181       182       183       184       
====================================================================================================
Allele 0            0.9759    0.6172    0.7868    0.3780    0.4364    0.4364    0.4880    0.6901    
Allele 1            0.0241    0.3828    0.2132    0.6220    0.5636    0.5636    0.5120    0.3099    
====================================================================================================

====================================================================================================
Allele \ Locus      185       186       187       188       189       190       191       192       
====================================================================================================
Allele 0            0.4364    0.4880    0.4364    0.4880              0.4364    0.4880    0.4364    
Allele 1            0.5636    0.5120    0.5636    0.5120    1.0000    0.5636    0.5120    0.5636    
====================================================================================================

====================================================================================================
Allele \ Locus      193       194       195       196       197       198       199       200       
====================================================================================================
Allele 0            0.4880    0.7868    0.9512    0.3780    0.3780    0.3780    0.3780    0.3780    
Allele 1            0.5120    0.2132    0.0488    0.6220    0.6220    0.6220    0.6220    0.6220    
====================================================================================================

====================================================================================================
Allele \ Locus      201       202       203       204       205       206       207       208       
====================================================================================================
Allele 0            0.3780    0.3780    0.3780    0.8997    0.8997    0.8997    0.4880              
Allele 1            0.6220    0.6220    0.6220    0.1003    0.1003    0.1003    0.5120    1.0000    
====================================================================================================

====================================================================================================
Allele \ Locus      209       210       211       212       213       214       215       216       
====================================================================================================
Allele 0            0.4364    0.4364    0.9759    0.3086    0.4364    0.4364    0.4364    0.4364    
Allele 1            0.5636    0.5636    0.0241    0.6914    0.5636    0.5636    0.5636    0.5636    
====================================================================================================

====================================================================================================
Allele \ Locus      217       218       219       220       221       222       223       224       
====================================================================================================
Allele 0            0.4364    0.4364    0.4364    0.4364    0.8729    0.3086    0.8997    0.3780    
Allele 1            0.5636    0.5636    0.5636    0.5636    0.1271    0.6914    0.1003    0.6220    
====================================================================================================

====================================================================================================
Allele \ Locus      225       226       227       228       229       230       231       232       
====================================================================================================
Allele 0            0.7237    0.7237    0.7237    0.5345    0.5345    0.6172    0.9759    0.9759    
Allele 1            0.2763    0.2763    0.2763    0.4655    0.4655    0.3828    0.0241    0.0241    
====================================================================================================

====================================================================================================
Allele \ Locus      233       234       235       236       237       238       239       240       
====================================================================================================
Allele 0            0.9759    0.8165    0.9512    0.3086    0.3086    0.9512    1.0000    0.9512    
Allele 1            0.0241    0.1835    0.0488    0.6914    0.6914    0.0488              0.0488    
====================================================================================================

====================================================================================================
Allele \ Locus      241       242       243       244       245       246       247       248       
====================================================================================================
Allele 0            0.3780    1.0000    1.0000    1.0000    0.9258    0.9258    0.3780    1.0000    
Allele 1            0.6220                                  0.0742    0.0742    0.6220              
====================================================================================================

====================================================================================================
Allele \ Locus      249       250       251       252       253       254       255       256       
====================================================================================================
Allele 0            0.3780    1.0000    0.4364    0.4364    0.8997    0.8997    0.9258    0.2182    
Allele 1            0.6220              0.5636    0.5636    0.1003    0.1003    0.0742    0.7818    
====================================================================================================

====================================================================================================
Allele \ Locus      257       258       259       260       261       262       263       264       
====================================================================================================
Allele 0            0.4364    0.4364    0.4364    0.4364    0.9759    0.4364    0.4364    0.8997    
Allele 1            0.5636    0.5636    0.5636    0.5636    0.0241    0.5636    0.5636    0.1003    
====================================================================================================

====================================================================================================
Allele \ Locus      265       266       267       268       269       270       271       272       
====================================================================================================
Allele 0            0.4880    0.9258    0.2182    0.4364    0.4364    0.4364    0.4364    0.8997    
Allele 1            0.5120    0.0742    0.7818    0.5636    0.5636    0.5636    0.5636    0.1003    
====================================================================================================

====================================================================================================
Allele \ Locus      273       274       275       276       277       278       279       280       
====================================================================================================
Allele 0            0.8997    1.0000    0.4364    0.4364    0.8997    0.4880    0.9512    0.2182    
Allele 1            0.1003              0.5636    0.5636    0.1003    0.5120    0.0488    0.7818    
====================================================================================================

====================================================================================================
Allele \ Locus      281       282       283       284       285       286       287       288       
====================================================================================================
Allele 0            0.4364    0.4364    0.4364    0.4364    0.8997    0.8997    0.9512    0.3086    
Allele 1            0.5636    0.5636    0.5636    0.5636    0.1003    0.1003    0.0488    0.6914    
====================================================================================================

====================================================================================================
Allele \ Locus      289       290       291       292       293       294       295       296       
====================================================================================================
Allele 0            0.3086    0.3086    0.9512    1.0000    0.9512    0.3780    1.0000    1.0000    
Allele 1            0.6914    0.6914    0.0488              0.0488    0.6220                        
====================================================================================================

================================================================================
Allele \ Locus      297       298       299       300       301       302       
================================================================================
Allele 0            1.0000    0.9258    0.9258    0.3780    1.0000    0.3780    
Allele 1                      0.0742    0.0742    0.6220              0.6220    
================================================================================


Summary Statistics :


   ***********************************************************************************
   **                                                                               **
   **              Summary of Genic Variation Statistics for All Loci               **
   **          [See Nei (1987) Molecular Evolutionary Genetics (p. 176-187)]        **
   **                                                                               **
   ***********************************************************************************


============================================================
Locus     Sample Size  na*       ne*       h*        I*        
============================================================
 1                21    2.0000    1.2201    0.1804    0.3257
 2                21    2.0000    1.9988    0.4997    0.6929
 3                21    2.0000    1.9682    0.4919    0.6850
 4                21    2.0000    1.1024    0.0929    0.1950
 5                21    2.0000    1.2201    0.1804    0.3257
 6                21    2.0000    1.1024    0.0929    0.1950
 7                21    2.0000    1.7444    0.4267    0.6180
 8                21    2.0000    1.1024    0.0929    0.1950
 9                21    2.0000    1.1024    0.0929    0.1950
 10               21    2.0000    1.1024    0.0929    0.1950
 11               21    2.0000    1.0494    0.0470    0.1136
 12               21    2.0000    1.1024    0.0929    0.1950
 13               21    2.0000    1.1024    0.0929    0.1950
 14               21    2.0000    1.1592    0.1374    0.2643
 15               21    2.0000    1.7444    0.4267    0.6180
 16               21    2.0000    1.5179    0.3412    0.5246
 17               21    2.0000    1.1592    0.1374    0.2643
 18               21    2.0000    1.9905    0.4976    0.6908
 19               21    2.0000    1.1024    0.0929    0.1950
 20               21    2.0000    1.9905    0.4976    0.6908
 21               21    2.0000    1.8876    0.4702    0.6631
 22               21    2.0000    1.0494    0.0470    0.1136
 23               21    2.0000    1.4279    0.2997    0.4767
 24               21    2.0000    1.2852    0.2219    0.3809
 25               21    2.0000    1.8876    0.4702    0.6631
 26               21    2.0000    1.4279    0.2997    0.4767
 27               21    2.0000    1.9988    0.4997    0.6929
 28               21    2.0000    1.2201    0.1804    0.3257
 29               21    2.0000    1.9682    0.4919    0.6850
 30               21    2.0000    1.8876    0.4702    0.6631
 31               21    2.0000    1.2201    0.1804    0.3257
 32               21    2.0000    1.1024    0.0929    0.1950
 33               21    2.0000    1.8254    0.4522    0.6445
 34               21    2.0000    1.2201    0.1804    0.3257
 35               21    2.0000    1.8876    0.4702    0.6631
 36               21    2.0000    1.8876    0.4702    0.6631
 37               21    2.0000    1.1592    0.1374    0.2643
 38               21    2.0000    1.1592    0.1374    0.2643
 39               21    2.0000    1.9988    0.4997    0.6929
 40               21    2.0000    1.9533    0.4880    0.6811
 41               21    2.0000    1.1592    0.1374    0.2643
 42               21    2.0000    1.9905    0.4976    0.6908
 43               21    2.0000    1.9988    0.4997    0.6929
 44               21    2.0000    1.9533    0.4880    0.6811
 45               21    2.0000    1.2201    0.1804    0.3257
 46               21    2.0000    1.2201    0.1804    0.3257
 47               21    2.0000    1.5049    0.3355    0.5182
 48               21    2.0000    1.3545    0.2617    0.4310
 49               21    2.0000    1.9533    0.4880    0.6811
 50               21    2.0000    1.0494    0.0470    0.1136
 51               21    2.0000    1.0494    0.0470    0.1136
 52               21    2.0000    1.5049    0.3355    0.5182
 53               21    2.0000    1.4279    0.2997    0.4767
 54               21    2.0000    1.1592    0.1374    0.2643
 55               21    2.0000    1.9682    0.4919    0.6850
 56               21    2.0000    1.5179    0.3412    0.5246
 57               21    2.0000    1.9682    0.4919    0.6850
 58               21    2.0000    1.5179    0.3412    0.5246
 59               21    2.0000    1.2852    0.2219    0.3809
 60               21    2.0000    1.9533    0.4880    0.6811
 61               21    2.0000    1.7475    0.4278    0.6190
 62               21    2.0000    1.9682    0.4919    0.6850
 63               21    2.0000    1.1024    0.0929    0.1950
 64               21    2.0000    1.3545    0.2617    0.4310
 65               21    2.0000    1.5049    0.3355    0.5182
 66               21    2.0000    1.2201    0.1804    0.3257
 67               21    2.0000    1.2201    0.1804    0.3257
 68               21    2.0000    1.2852    0.2219    0.3809
 69               21    2.0000    1.9533    0.4880    0.6811
 70               21    2.0000    1.9682    0.4919    0.6850
 71               21    2.0000    1.5049    0.3355    0.5182
 72               21    2.0000    1.8876    0.4702    0.6631
 73               21    2.0000    1.1024    0.0929    0.1950
 74               21    2.0000    1.1024    0.0929    0.1950
 75               21    2.0000    1.9905    0.4976    0.6908
 76               21    2.0000    1.6663    0.3999    0.5894
 77               21    2.0000    1.5179    0.3412    0.5246
 78               21    2.0000    1.2201    0.1804    0.3257
 79               21    2.0000    1.8876    0.4702    0.6631
 80               21    2.0000    1.1024    0.0929    0.1950
 81               21    2.0000    1.9988    0.4997    0.6929
 82               21    2.0000    1.9988    0.4997    0.6929
 83               21    2.0000    1.4279    0.2997    0.4767
 84               21    2.0000    1.9988    0.4997    0.6929
 85               21    2.0000    1.8876    0.4702    0.6631
 86               21    2.0000    1.1024    0.0929    0.1950
 87               21    2.0000    1.1592    0.1374    0.2643
 88               21    2.0000    1.1592    0.1374    0.2643
 89               21    2.0000    1.9905    0.4976    0.6908
 90               21    2.0000    1.2201    0.1804    0.3257
 91               21    2.0000    1.2852    0.2219    0.3809
 92               21    2.0000    1.5848    0.3690    0.5557
 93               21    2.0000    1.8958    0.4725    0.6654
 94               21    2.0000    1.8876    0.4702    0.6631
 95               21    2.0000    1.7475    0.4278    0.6190
 96               21    2.0000    1.1024    0.0929    0.1950
 97               21    2.0000    1.9905    0.4976    0.6908
 98               21    2.0000    1.7444    0.4267    0.6180
 99               21    2.0000    1.5179    0.3412    0.5246
 100              21    2.0000    1.5179    0.3412    0.5246
 101              21    2.0000    1.5179    0.3412    0.5246
 102              21    2.0000    1.0494    0.0470    0.1136
 103              21    2.0000    1.5179    0.3412    0.5246
 104              21    2.0000    1.7444    0.4267    0.6180
 105              21    2.0000    1.7444    0.4267    0.6180
 106              21    2.0000    1.5179    0.3412    0.5246
 107              21    2.0000    1.7444    0.4267    0.6180
 108              21    2.0000    1.7444    0.4267    0.6180
 109              21    2.0000    1.1592    0.1374    0.2643
 110              21    2.0000    1.5179    0.3412    0.5246
 111              21    2.0000    1.5179    0.3412    0.5246
 112              21    2.0000    1.5179    0.3412    0.5246
 113              21    2.0000    1.0494    0.0470    0.1136
 114              21    2.0000    1.5179    0.3412    0.5246
 115              21    2.0000    1.7444    0.4267    0.6180
 116              21    2.0000    1.7444    0.4267    0.6180
 117              21    2.0000    1.5179    0.3412    0.5246
 118              21    2.0000    1.7444    0.4267    0.6180
 119              21    1.0000    1.0000    0.0000    0.0000
 120              21    2.0000    1.1592    0.1374    0.2643
 121              21    2.0000    1.5179    0.3412    0.5246
 122              21    2.0000    1.5179    0.3412    0.5246
 123              21    2.0000    1.5179    0.3412    0.5246
 124              21    2.0000    1.5179    0.3412    0.5246
 125              21    2.0000    1.5179    0.3412    0.5246
 126              21    2.0000    1.5179    0.3412    0.5246
 127              21    2.0000    1.0494    0.0470    0.1136
 128              21    2.0000    1.7444    0.4267    0.6180
 129              21    2.0000    1.7444    0.4267    0.6180
 130              21    2.0000    1.7444    0.4267    0.6180
 131              21    2.0000    1.5179    0.3412    0.5246
 132              21    2.0000    1.7444    0.4267    0.6180
 133              21    1.0000    1.0000    0.0000    0.0000
 134              21    2.0000    1.1592    0.1374    0.2643
 135              21    2.0000    1.5179    0.3412    0.5246
 136              21    2.0000    1.5179    0.3412    0.5246
 137              21    2.0000    1.5179    0.3412    0.5246
 138              21    2.0000    1.5179    0.3412    0.5246
 139              21    2.0000    1.5049    0.3355    0.5182
 140              21    2.0000    1.3545    0.2617    0.4310
 141              21    2.0000    1.0494    0.0470    0.1136
 142              21    2.0000    1.0494    0.0470    0.1136
 143              21    2.0000    1.7444    0.4267    0.6180
 144              21    2.0000    1.8958    0.4725    0.6654
 145              21    2.0000    1.9682    0.4919    0.6850
 146              21    2.0000    1.9905    0.4976    0.6908
 147              21    2.0000    1.8254    0.4522    0.6445
 148              21    2.0000    1.2201    0.1804    0.3257
 149              21    2.0000    1.1592    0.1374    0.2643
 150              21    2.0000    1.9988    0.4997    0.6929
 151              21    2.0000    1.9988    0.4997    0.6929
 152              21    2.0000    1.8958    0.4725    0.6654
 153              21    2.0000    1.9905    0.4976    0.6908
 154              21    2.0000    1.1024    0.0929    0.1950
 155              21    2.0000    1.9905    0.4976    0.6908
 156              21    2.0000    1.9905    0.4976    0.6908
 157              21    2.0000    1.9905    0.4976    0.6908
 158              21    2.0000    1.2201    0.1804    0.3257
 159              21    2.0000    1.1024    0.0929    0.1950
 160              21    2.0000    1.1024    0.0929    0.1950
 161              21    2.0000    1.9905    0.4976    0.6908
 162              21    2.0000    1.2852    0.2219    0.3809
 163              21    2.0000    1.3545    0.2617    0.4310
 164              21    2.0000    1.9533    0.4880    0.6811
 165              21    1.0000    1.0000    0.0000    0.0000
 166              21    2.0000    1.5179    0.3412    0.5246
 167              21    2.0000    1.6663    0.3999    0.5894
 168              21    2.0000    1.5848    0.3690    0.5557
 169              21    2.0000    1.8958    0.4725    0.6654
 170              21    2.0000    1.8958    0.4725    0.6654
 171              21    2.0000    1.5848    0.3690    0.5557
 172              21    1.0000    1.0000    0.0000    0.0000
 173              21    1.0000    1.0000    0.0000    0.0000
 174              21    2.0000    1.1592    0.1374    0.2643
 175              21    2.0000    1.2201    0.1804    0.3257
 176              21    2.0000    1.2201    0.1804    0.3257
 177              21    2.0000    1.0494    0.0470    0.1136
 178              21    2.0000    1.8958    0.4725    0.6654
 179              21    2.0000    1.5049    0.3355    0.5182
 180              21    2.0000    1.8876    0.4702    0.6631
 181              21    2.0000    1.9682    0.4919    0.6850
 182              21    2.0000    1.9682    0.4919    0.6850
 183              21    2.0000    1.9988    0.4997    0.6929
 184              21    2.0000    1.7475    0.4278    0.6190
 185              21    2.0000    1.9682    0.4919    0.6850
 186              21    2.0000    1.9988    0.4997    0.6929
 187              21    2.0000    1.9682    0.4919    0.6850
 188              21    2.0000    1.9988    0.4997    0.6929
 189              21    1.0000    1.0000    0.0000    0.0000
 190              21    2.0000    1.9682    0.4919    0.6850
 191              21    2.0000    1.9988    0.4997    0.6929
 192              21    2.0000    1.9682    0.4919    0.6850
 193              21    2.0000    1.9988    0.4997    0.6929
 194              21    2.0000    1.5049    0.3355    0.5182
 195              21    2.0000    1.1024    0.0929    0.1950
 196              21    2.0000    1.8876    0.4702    0.6631
 197              21    2.0000    1.8876    0.4702    0.6631
 198              21    2.0000    1.8876    0.4702    0.6631
 199              21    2.0000    1.8876    0.4702    0.6631
 200              21    2.0000    1.8876    0.4702    0.6631
 201              21    2.0000    1.8876    0.4702    0.6631
 202              21    2.0000    1.8876    0.4702    0.6631
 203              21    2.0000    1.8876    0.4702    0.6631
 204              21    2.0000    1.2201    0.1804    0.3257
 205              21    2.0000    1.2201    0.1804    0.3257
 206              21    2.0000    1.2201    0.1804    0.3257
 207              21    2.0000    1.9988    0.4997    0.6929
 208              21    1.0000    1.0000    0.0000    0.0000
 209              21    2.0000    1.9682    0.4919    0.6850
 210              21    2.0000    1.9682    0.4919    0.6850
 211              21    2.0000    1.0494    0.0470    0.1136
 212              21    2.0000    1.7444    0.4267    0.6180
 213              21    2.0000    1.9682    0.4919    0.6850
 214              21    2.0000    1.9682    0.4919    0.6850
 215              21    2.0000    1.9682    0.4919    0.6850
 216              21    2.0000    1.9682    0.4919    0.6850
 217              21    2.0000    1.9682    0.4919    0.6850
 218              21    2.0000    1.9682    0.4919    0.6850
 219              21    2.0000    1.9682    0.4919    0.6850
 220              21    2.0000    1.9682    0.4919    0.6850
 221              21    2.0000    1.2852    0.2219    0.3809
 222              21    2.0000    1.7444    0.4267    0.6180
 223              21    2.0000    1.2201    0.1804    0.3257
 224              21    2.0000    1.8876    0.4702    0.6631
 225              21    2.0000    1.6663    0.3999    0.5894
 226              21    2.0000    1.6663    0.3999    0.5894
 227              21    2.0000    1.6663    0.3999    0.5894
 228              21    2.0000    1.9905    0.4976    0.6908
 229              21    2.0000    1.9905    0.4976    0.6908
 230              21    2.0000    1.8958    0.4725    0.6654
 231              21    2.0000    1.0494    0.0470    0.1136
 232              21    2.0000    1.0494    0.0470    0.1136
 233              21    2.0000    1.0494    0.0470    0.1136
 234              21    2.0000    1.4279    0.2997    0.4767
 235              21    2.0000    1.1024    0.0929    0.1950
 236              21    2.0000    1.7444    0.4267    0.6180
 237              21    2.0000    1.7444    0.4267    0.6180
 238              21    2.0000    1.1024    0.0929    0.1950
 239              21    1.0000    1.0000    0.0000    0.0000
 240              21    2.0000    1.1024    0.0929    0.1950
 241              21    2.0000    1.8876    0.4702    0.6631
 242              21    1.0000    1.0000    0.0000    0.0000
 243              21    1.0000    1.0000    0.0000    0.0000
 244              21    1.0000    1.0000    0.0000    0.0000
 245              21    2.0000    1.1592    0.1374    0.2643
 246              21    2.0000    1.1592    0.1374    0.2643
 247              21    2.0000    1.8876    0.4702    0.6631
 248              21    1.0000    1.0000    0.0000    0.0000
 249              21    2.0000    1.8876    0.4702    0.6631
 250              21    1.0000    1.0000    0.0000    0.0000
 251              21    2.0000    1.9682    0.4919    0.6850
 252              21    2.0000    1.9682    0.4919    0.6850
 253              21    2.0000    1.2201    0.1804    0.3257
 254              21    2.0000    1.2201    0.1804    0.3257
 255              21    2.0000    1.1592    0.1374    0.2643
 256              21    2.0000    1.5179    0.3412    0.5246
 257              21    2.0000    1.9682    0.4919    0.6850
 258              21    2.0000    1.9682    0.4919    0.6850
 259              21    2.0000    1.9682    0.4919    0.6850
 260              21    2.0000    1.9682    0.4919    0.6850
 261              21    2.0000    1.0494    0.0470    0.1136
 262              21    2.0000    1.9682    0.4919    0.6850
 263              21    2.0000    1.9682    0.4919    0.6850
 264              21    2.0000    1.2201    0.1804    0.3257
 265              21    2.0000    1.9988    0.4997    0.6929
 266              21    2.0000    1.1592    0.1374    0.2643
 267              21    2.0000    1.5179    0.3412    0.5246
 268              21    2.0000    1.9682    0.4919    0.6850
 269              21    2.0000    1.9682    0.4919    0.6850
 270              21    2.0000    1.9682    0.4919    0.6850
 271              21    2.0000    1.9682    0.4919    0.6850
 272              21    2.0000    1.2201    0.1804    0.3257
 273              21    2.0000    1.2201    0.1804    0.3257
 274              21    1.0000    1.0000    0.0000    0.0000
 275              21    2.0000    1.9682    0.4919    0.6850
 276              21    2.0000    1.9682    0.4919    0.6850
 277              21    2.0000    1.2201    0.1804    0.3257
 278              21    2.0000    1.9988    0.4997    0.6929
 279              21    2.0000    1.1024    0.0929    0.1950
 280              21    2.0000    1.5179    0.3412    0.5246
 281              21    2.0000    1.9682    0.4919    0.6850
 282              21    2.0000    1.9682    0.4919    0.6850
 283              21    2.0000    1.9682    0.4919    0.6850
 284              21    2.0000    1.9682    0.4919    0.6850
 285              21    2.0000    1.2201    0.1804    0.3257
 286              21    2.0000    1.2201    0.1804    0.3257
 287              21    2.0000    1.1024    0.0929    0.1950
 288              21    2.0000    1.7444    0.4267    0.6180
 289              21    2.0000    1.7444    0.4267    0.6180
 290              21    2.0000    1.7444    0.4267    0.6180
 291              21    2.0000    1.1024    0.0929    0.1950
 292              21    1.0000    1.0000    0.0000    0.0000
 293              21    2.0000    1.1024    0.0929    0.1950
 294              21    2.0000    1.8876    0.4702    0.6631
 295              21    1.0000    1.0000    0.0000    0.0000
 296              21    1.0000    1.0000    0.0000    0.0000
 297              21    1.0000    1.0000    0.0000    0.0000
 298              21    2.0000    1.1592    0.1374    0.2643
 299              21    2.0000    1.1592    0.1374    0.2643
 300              21    2.0000    1.8876    0.4702    0.6631
 301              21    1.0000    1.0000    0.0000    0.0000
 302              21    2.0000    1.8876    0.4702    0.6631

Mean              21    1.9371    1.5506    0.3147    0.4703
St. Dev                 0.2432    0.3663    0.1739    0.2246
============================================================
* na = Observed number of alleles
* ne = Effective number of alleles [Kimura and Crow (1964)]
* h = Nei's (1973) gene diversity
* I = Shannon's Information index [Lewontin (1972)]

The number of polymorphic loci is :     283
The percentage of polymorphic loci is : 93.71 %


*****************************************************************************************************************


Population ID :      2
Population name :     none

Gene Frequency :
====================================================================================================
Allele \ Locus      1         2         3         4         5         6         7         8         
====================================================================================================
Allele 0            0.7802    0.4170    0.3612    0.8847    1.0000    1.0000    0.4170    0.8847    
Allele 1            0.2198    0.5830    0.6388    0.1153                        0.5830    0.1153    
====================================================================================================

====================================================================================================
Allele \ Locus      9         10        11        12        13        14        15        16        
====================================================================================================
Allele 0            0.9555    0.9089    0.9780    0.8341    0.9325    0.9089    0.2949    0.2949    
Allele 1            0.0445    0.0911    0.0220    0.1659    0.0675    0.0911    0.7051    0.7051    
====================================================================================================

====================================================================================================
Allele \ Locus      17        18        19        20        21        22        23        24        
====================================================================================================
Allele 0            0.9555    0.2085    0.9325    0.2949    0.3612    0.9780    0.9555    0.9555    
Allele 1            0.0445    0.7915    0.0675    0.7051    0.6388    0.0220    0.0445    0.0445    
====================================================================================================

====================================================================================================
Allele \ Locus      25        26        27        28        29        30        31        32        
====================================================================================================
Allele 0            0.4170    0.9555    0.4170    0.9089    0.3612    0.2085    0.8847    0.9555    
Allele 1            0.5830    0.0445    0.5830    0.0911    0.6388    0.7915    0.1153    0.0445    
====================================================================================================

====================================================================================================
Allele \ Locus      33        34        35        36        37        38        39        40        
====================================================================================================
Allele 0            0.9325    0.9325              0.2085    0.9555    0.8847    0.5108    0.4663    
Allele 1            0.0675    0.0675    1.0000    0.7915    0.0445    0.1153    0.4892    0.5337    
====================================================================================================

====================================================================================================
Allele \ Locus      41        42        43        44        45        46        47        48        
====================================================================================================
Allele 0            0.8847    0.2085    0.2085    0.4663    0.9555    0.7518    0.9780    0.9780    
Allele 1            0.1153    0.7915    0.7915    0.5337    0.0445    0.2482    0.0220    0.0220    
====================================================================================================

====================================================================================================
Allele \ Locus      49        50        51        52        53        54        55        56        
====================================================================================================
Allele 0            0.4663    0.9555    0.9780    0.8341    0.7518    0.9325    0.2949    0.3612    
Allele 1            0.5337    0.0445    0.0220    0.1659    0.2482    0.0675    0.7051    0.6388    
====================================================================================================

====================================================================================================
Allele \ Locus      57        58        59        60        61        62        63        64        
====================================================================================================
Allele 0            0.2085    0.3612    0.9780    0.5108    0.7802    0.5898    0.8847    0.6916    
Allele 1            0.7915    0.6388    0.0220    0.4892    0.2198    0.4102    0.1153    0.3084    
====================================================================================================

====================================================================================================
Allele \ Locus      65        66        67        68        69        70        71        72        
====================================================================================================
Allele 0            0.4663    0.7518    0.9555    0.9555    0.5108    0.4663    0.7223    0.5108    
Allele 1            0.5337    0.2482    0.0445    0.0445    0.4892    0.5337    0.2777    0.4892    
====================================================================================================

====================================================================================================
Allele \ Locus      73        74        75        76        77        78        79        80        
====================================================================================================
Allele 0            0.7223    0.8076    0.5108    0.8597    0.3612    0.9780    0.2949    0.8597    
Allele 1            0.2777    0.1924    0.4892    0.1403    0.6388    0.0220    0.7051    0.1403    
====================================================================================================

====================================================================================================
Allele \ Locus      81        82        83        84        85        86        87        88        
====================================================================================================
Allele 0            0.5108    0.5108    0.5108    0.5108    0.7802    0.7518    0.8341    0.8597    
Allele 1            0.4892    0.4892    0.4892    0.4892    0.2198    0.2482    0.1659    0.1403    
====================================================================================================

====================================================================================================
Allele \ Locus      89        90        91        92        93        94        95        96        
====================================================================================================
Allele 0            0.3612    0.9325    0.9555    0.9089    0.4663    0.5517    0.8847    0.8847    
Allele 1            0.6388    0.0675    0.0445    0.0911    0.5337    0.4483    0.1153    0.1153    
====================================================================================================

====================================================================================================
Allele \ Locus      97        98        99        100       101       102       103       104       
====================================================================================================
Allele 0            0.4663    0.2949    0.2085    0.2085    0.2949    0.9555    0.2949    0.4663    
Allele 1            0.5337    0.7051    0.7915    0.7915    0.7051    0.0445    0.7051    0.5337    
====================================================================================================

====================================================================================================
Allele \ Locus      105       106       107       108       109       110       111       112       
====================================================================================================
Allele 0            0.2949    0.2949    0.2085    0.2949    0.9089    0.2085    0.2085    0.2949    
Allele 1            0.7051    0.7051    0.7915    0.7051    0.0911    0.7915    0.7915    0.7051    
====================================================================================================

====================================================================================================
Allele \ Locus      113       114       115       116       117       118       119       120       
====================================================================================================
Allele 0            0.9555    0.2949    0.4663    0.2085    0.2085    0.2949    0.2085    0.9089    
Allele 1            0.0445    0.7051    0.5337    0.7915    0.7915    0.7051    0.7915    0.0911    
====================================================================================================

====================================================================================================
Allele \ Locus      121       122       123       124       125       126       127       128       
====================================================================================================
Allele 0            0.2085    0.2085    0.4170    0.2085    0.2085    0.2949    0.9555    0.2085    
Allele 1            0.7915    0.7915    0.5830    0.7915    0.7915    0.7051    0.0445    0.7915    
====================================================================================================

====================================================================================================
Allele \ Locus      129       130       131       132       133       134       135       136       
====================================================================================================
Allele 0            0.4663              0.2085    0.2085    0.2085    0.9089    0.2949    0.2949    
Allele 1            0.5337    1.0000    0.7915    0.7915    0.7915    0.0911    0.7051    0.7051    
====================================================================================================

====================================================================================================
Allele \ Locus      137       138       139       140       141       142       143       144       
====================================================================================================
Allele 0            0.4170    0.2085    0.9555    0.9555    0.7223    0.9089    0.6255    0.7223    
Allele 1            0.5830    0.7915    0.0445    0.0445    0.2777    0.0911    0.3745    0.2777    
====================================================================================================

====================================================================================================
Allele \ Locus      145       146       147       148       149       150       151       152       
====================================================================================================
Allele 0            0.9555    0.9555    0.9325    0.5898    0.6255    0.9325    0.9325    0.2949    
Allele 1            0.0445    0.0445    0.0675    0.4102    0.3745    0.0675    0.0675    0.7051    
====================================================================================================

====================================================================================================
Allele \ Locus      153       154       155       156       157       158       159       160       
====================================================================================================
Allele 0            0.4170    0.9089    0.2949    0.2949    0.2949    0.8847    0.9089    0.9089    
Allele 1            0.5830    0.0911    0.7051    0.7051    0.7051    0.1153    0.0911    0.0911    
====================================================================================================

====================================================================================================
Allele \ Locus      161       162       163       164       165       166       167       168       
====================================================================================================
Allele 0            0.9089    0.9325    1.0000    1.0000    0.5108    0.2949    0.9780    0.3612    
Allele 1            0.0911    0.0675                        0.4892    0.7051    0.0220    0.6388    
====================================================================================================

====================================================================================================
Allele \ Locus      169       170       171       172       173       174       175       176       
====================================================================================================
Allele 0            0.6255    0.9325    0.2085              0.9089              0.7223    0.6916    
Allele 1            0.3745    0.0675    0.7915    1.0000    0.0911    1.0000    0.2777    0.3084    
====================================================================================================

====================================================================================================
Allele \ Locus      177       178       179       180       181       182       183       184       
====================================================================================================
Allele 0            0.9555    0.6916    0.4663    0.4170    0.2085    0.2085    0.2085    0.9555    
Allele 1            0.0445    0.3084    0.5337    0.5830    0.7915    0.7915    0.7915    0.0445    
====================================================================================================

====================================================================================================
Allele \ Locus      185       186       187       188       189       190       191       192       
====================================================================================================
Allele 0            0.2949                                                                          
Allele 1            0.7051    1.0000    1.0000    1.0000    1.0000    1.0000    1.0000    1.0000    
====================================================================================================

====================================================================================================
Allele \ Locus      193       194       195       196       197       198       199       200       
====================================================================================================
Allele 0                      1.0000    1.0000                                                      
Allele 1            1.0000                        1.0000    1.0000    1.0000    1.0000    1.0000    
====================================================================================================

====================================================================================================
Allele \ Locus      201       202       203       204       205       206       207       208       
====================================================================================================
Allele 0                                          1.0000    1.0000    1.0000                        
Allele 1            1.0000    1.0000    1.0000                                  1.0000    1.0000    
====================================================================================================

====================================================================================================
Allele \ Locus      209       210       211       212       213       214       215       216       
====================================================================================================
Allele 0                                0.9780              0.4170    0.2949    0.2949    0.2949    
Allele 1            1.0000    1.0000    0.0220    1.0000    0.5830    0.7051    0.7051    0.7051    
====================================================================================================

====================================================================================================
Allele \ Locus      217       218       219       220       221       222       223       224       
====================================================================================================
Allele 0            0.2949    0.2949    0.2949    0.2949    1.0000    0.3612    1.0000              
Allele 1            0.7051    0.7051    0.7051    0.7051              0.6388              1.0000    
====================================================================================================

====================================================================================================
Allele \ Locus      225       226       227       228       229       230       231       232       
====================================================================================================
Allele 0            1.0000    1.0000    1.0000                                  0.9780    0.9780    
Allele 1                                          1.0000    1.0000    1.0000    0.0220    0.0220    
====================================================================================================

====================================================================================================
Allele \ Locus      233       234       235       236       237       238       239       240       
====================================================================================================
Allele 0            0.9780    0.9325    0.9325    0.3612    0.3612    1.0000    1.0000    1.0000    
Allele 1            0.0220    0.0675    0.0675    0.6388    0.6388                                  
====================================================================================================

====================================================================================================
Allele \ Locus      241       242       243       244       245       246       247       248       
====================================================================================================
Allele 0            0.2085    1.0000    1.0000    1.0000    1.0000    1.0000    0.2085    1.0000    
Allele 1            0.7915                                                      0.7915              
====================================================================================================

====================================================================================================
Allele \ Locus      249       250       251       252       253       254       255       256       
====================================================================================================
Allele 0                      1.0000              0.2949    0.9325    0.9089    0.9089    0.2085    
Allele 1            1.0000              1.0000    0.7051    0.0675    0.0911    0.0911    0.7915    
====================================================================================================

====================================================================================================
Allele \ Locus      257       258       259       260       261       262       263       264       
====================================================================================================
Allele 0            0.3612    0.2949    0.3612              0.9325              0.2949    0.9555    
Allele 1            0.6388    0.7051    0.6388    1.0000    0.0675    1.0000    0.7051    0.0445    
====================================================================================================

====================================================================================================
Allele \ Locus      265       266       267       268       269       270       271       272       
====================================================================================================
Allele 0            0.4170    0.9325    0.2085    0.4170                                  1.0000    
Allele 1            0.5830    0.0675    0.7915    0.5830    1.0000    1.0000    1.0000              
====================================================================================================

====================================================================================================
Allele \ Locus      273       274       275       276       277       278       279       280       
====================================================================================================
Allele 0            1.0000    1.0000    0.2949    0.2085    0.9325    0.5898    0.9325    0.2085    
Allele 1                                0.7051    0.7915    0.0675    0.4102    0.0675    0.7915    
====================================================================================================

====================================================================================================
Allele \ Locus      281       282       283       284       285       286       287       288       
====================================================================================================
Allele 0            0.2949    0.2085    0.2085    0.2085    0.9780    0.9780    0.9089              
Allele 1            0.7051    0.7915    0.7915    0.7915    0.0220    0.0220    0.0911    1.0000    
====================================================================================================

====================================================================================================
Allele \ Locus      289       290       291       292       293       294       295       296       
====================================================================================================
Allele 0                                1.0000    1.0000    1.0000              1.0000    1.0000    
Allele 1            1.0000    1.0000                                  1.0000                        
====================================================================================================

================================================================================
Allele \ Locus      297       298       299       300       301       302       
================================================================================
Allele 0            1.0000    1.0000    1.0000              1.0000              
Allele 1                                          1.0000              1.0000    
================================================================================


Summary Statistics :


   ***********************************************************************************
   **                                                                               **
   **              Summary of Genic Variation Statistics for All Loci               **
   **          [See Nei (1987) Molecular Evolutionary Genetics (p. 176-187)]        **
   **                                                                               **
   ***********************************************************************************


============================================================
Locus     Sample Size  na*       ne*       h*        I*        
============================================================
 1                23    2.0000    1.5220    0.3430    0.5267
 2                23    2.0000    1.9464    0.4862    0.6793
 3                23    2.0000    1.8568    0.4614    0.6541
 4                23    2.0000    1.2564    0.2041    0.3576
 5                23    1.0000    1.0000    0.0000    0.0000
 6                23    1.0000    1.0000    0.0000    0.0000
 7                23    2.0000    1.9464    0.4862    0.6793
 8                23    2.0000    1.2564    0.2041    0.3576
 9                23    2.0000    1.0929    0.0850    0.1819
 10               23    2.0000    1.1985    0.1656    0.3051
 11               23    2.0000    1.0449    0.0430    0.1057
 12               23    2.0000    1.3828    0.2768    0.4494
 13               23    2.0000    1.1440    0.1259    0.2471
 14               23    2.0000    1.1985    0.1656    0.3051
 15               23    2.0000    1.7119    0.4159    0.6065
 16               23    2.0000    1.7119    0.4159    0.6065
 17               23    2.0000    1.0929    0.0850    0.1819
 18               23    2.0000    1.4927    0.3301    0.5120
 19               23    2.0000    1.1440    0.1259    0.2471
 20               23    2.0000    1.7119    0.4159    0.6065
 21               23    2.0000    1.8568    0.4614    0.6541
 22               23    2.0000    1.0449    0.0430    0.1057
 23               23    2.0000    1.0929    0.0850    0.1819
 24               23    2.0000    1.0929    0.0850    0.1819
 25               23    2.0000    1.9464    0.4862    0.6793
 26               23    2.0000    1.0929    0.0850    0.1819
 27               23    2.0000    1.9464    0.4862    0.6793
 28               23    2.0000    1.1985    0.1656    0.3051
 29               23    2.0000    1.8568    0.4614    0.6541
 30               23    2.0000    1.4927    0.3301    0.5120
 31               23    2.0000    1.2564    0.2041    0.3576
 32               23    2.0000    1.0929    0.0850    0.1819
 33               23    2.0000    1.1440    0.1259    0.2471
 34               23    2.0000    1.1440    0.1259    0.2471
 35               23    1.0000    1.0000    0.0000    0.0000
 36               23    2.0000    1.4927    0.3301    0.5120
 37               23    2.0000    1.0929    0.0850    0.1819
 38               23    2.0000    1.2564    0.2041    0.3576
 39               23    2.0000    1.9991    0.4998    0.6929
 40               23    2.0000    1.9909    0.4977    0.6909
 41               23    2.0000    1.2564    0.2041    0.3576
 42               23    2.0000    1.4927    0.3301    0.5120
 43               23    2.0000    1.4927    0.3301    0.5120
 44               23    2.0000    1.9909    0.4977    0.6909
 45               23    2.0000    1.0929    0.0850    0.1819
 46               23    2.0000    1.5954    0.3732    0.5603
 47               23    2.0000    1.0449    0.0430    0.1057
 48               23    2.0000    1.0449    0.0430    0.1057
 49               23    2.0000    1.9909    0.4977    0.6909
 50               23    2.0000    1.0929    0.0850    0.1819
 51               23    2.0000    1.0449    0.0430    0.1057
 52               23    2.0000    1.3828    0.2768    0.4494
 53               23    2.0000    1.5954    0.3732    0.5603
 54               23    2.0000    1.1440    0.1259    0.2471
 55               23    2.0000    1.7119    0.4159    0.6065
 56               23    2.0000    1.8568    0.4614    0.6541
 57               23    2.0000    1.4927    0.3301    0.5120
 58               23    2.0000    1.8568    0.4614    0.6541
 59               23    2.0000    1.0449    0.0430    0.1057
 60               23    2.0000    1.9991    0.4998    0.6929
 61               23    2.0000    1.5220    0.3430    0.5267
 62               23    2.0000    1.9375    0.4839    0.6769
 63               23    2.0000    1.2564    0.2041    0.3576
 64               23    2.0000    1.7440    0.4266    0.6178
 65               23    2.0000    1.9909    0.4977    0.6909
 66               23    2.0000    1.5954    0.3732    0.5603
 67               23    2.0000    1.0929    0.0850    0.1819
 68               23    2.0000    1.0929    0.0850    0.1819
 69               23    2.0000    1.9991    0.4998    0.6929
 70               23    2.0000    1.9909    0.4977    0.6909
 71               23    2.0000    1.6699    0.4012    0.5908
 72               23    2.0000    1.9991    0.4998    0.6929
 73               23    2.0000    1.6699    0.4012    0.5908
 74               23    2.0000    1.4510    0.3108    0.4897
 75               23    2.0000    1.9991    0.4998    0.6929
 76               23    2.0000    1.3179    0.2412    0.4055
 77               23    2.0000    1.8568    0.4614    0.6541
 78               23    2.0000    1.0449    0.0430    0.1057
 79               23    2.0000    1.7119    0.4159    0.6065
 80               23    2.0000    1.3179    0.2412    0.4055
 81               23    2.0000    1.9991    0.4998    0.6929
 82               23    2.0000    1.9991    0.4998    0.6929
 83               23    2.0000    1.9991    0.4998    0.6929
 84               23    2.0000    1.9991    0.4998    0.6929
 85               23    2.0000    1.5220    0.3430    0.5267
 86               23    2.0000    1.5954    0.3732    0.5603
 87               23    2.0000    1.3828    0.2768    0.4494
 88               23    2.0000    1.3179    0.2412    0.4055
 89               23    2.0000    1.8568    0.4614    0.6541
 90               23    2.0000    1.1440    0.1259    0.2471
 91               23    2.0000    1.0929    0.0850    0.1819
 92               23    2.0000    1.1985    0.1656    0.3051
 93               23    2.0000    1.9909    0.4977    0.6909
 94               23    2.0000    1.9789    0.4947    0.6878
 95               23    2.0000    1.2564    0.2041    0.3576
 96               23    2.0000    1.2564    0.2041    0.3576
 97               23    2.0000    1.9909    0.4977    0.6909
 98               23    2.0000    1.7119    0.4159    0.6065
 99               23    2.0000    1.4927    0.3301    0.5120
 100              23    2.0000    1.4927    0.3301    0.5120
 101              23    2.0000    1.7119    0.4159    0.6065
 102              23    2.0000    1.0929    0.0850    0.1819
 103              23    2.0000    1.7119    0.4159    0.6065
 104              23    2.0000    1.9909    0.4977    0.6909
 105              23    2.0000    1.7119    0.4159    0.6065
 106              23    2.0000    1.7119    0.4159    0.6065
 107              23    2.0000    1.4927    0.3301    0.5120
 108              23    2.0000    1.7119    0.4159    0.6065
 109              23    2.0000    1.1985    0.1656    0.3051
 110              23    2.0000    1.4927    0.3301    0.5120
 111              23    2.0000    1.4927    0.3301    0.5120
 112              23    2.0000    1.7119    0.4159    0.6065
 113              23    2.0000    1.0929    0.0850    0.1819
 114              23    2.0000    1.7119    0.4159    0.6065
 115              23    2.0000    1.9909    0.4977    0.6909
 116              23    2.0000    1.4927    0.3301    0.5120
 117              23    2.0000    1.4927    0.3301    0.5120
 118              23    2.0000    1.7119    0.4159    0.6065
 119              23    2.0000    1.4927    0.3301    0.5120
 120              23    2.0000    1.1985    0.1656    0.3051
 121              23    2.0000    1.4927    0.3301    0.5120
 122              23    2.0000    1.4927    0.3301    0.5120
 123              23    2.0000    1.9464    0.4862    0.6793
 124              23    2.0000    1.4927    0.3301    0.5120
 125              23    2.0000    1.4927    0.3301    0.5120
 126              23    2.0000    1.7119    0.4159    0.6065
 127              23    2.0000    1.0929    0.0850    0.1819
 128              23    2.0000    1.4927    0.3301    0.5120
 129              23    2.0000    1.9909    0.4977    0.6909
 130              23    1.0000    1.0000    0.0000    0.0000
 131              23    2.0000    1.4927    0.3301    0.5120
 132              23    2.0000    1.4927    0.3301    0.5120
 133              23    2.0000    1.4927    0.3301    0.5120
 134              23    2.0000    1.1985    0.1656    0.3051
 135              23    2.0000    1.7119    0.4159    0.6065
 136              23    2.0000    1.7119    0.4159    0.6065
 137              23    2.0000    1.9464    0.4862    0.6793
 138              23    2.0000    1.4927    0.3301    0.5120
 139              23    2.0000    1.0929    0.0850    0.1819
 140              23    2.0000    1.0929    0.0850    0.1819
 141              23    2.0000    1.6699    0.4012    0.5908
 142              23    2.0000    1.1985    0.1656    0.3051
 143              23    2.0000    1.8814    0.4685    0.6613
 144              23    2.0000    1.6699    0.4012    0.5908
 145              23    2.0000    1.0929    0.0850    0.1819
 146              23    2.0000    1.0929    0.0850    0.1819
 147              23    2.0000    1.1440    0.1259    0.2471
 148              23    2.0000    1.9375    0.4839    0.6769
 149              23    2.0000    1.8814    0.4685    0.6613
 150              23    2.0000    1.1440    0.1259    0.2471
 151              23    2.0000    1.1440    0.1259    0.2471
 152              23    2.0000    1.7119    0.4159    0.6065
 153              23    2.0000    1.9464    0.4862    0.6793
 154              23    2.0000    1.1985    0.1656    0.3051
 155              23    2.0000    1.7119    0.4159    0.6065
 156              23    2.0000    1.7119    0.4159    0.6065
 157              23    2.0000    1.7119    0.4159    0.6065
 158              23    2.0000    1.2564    0.2041    0.3576
 159              23    2.0000    1.1985    0.1656    0.3051
 160              23    2.0000    1.1985    0.1656    0.3051
 161              23    2.0000    1.1985    0.1656    0.3051
 162              23    2.0000    1.1440    0.1259    0.2471
 163              23    1.0000    1.0000    0.0000    0.0000
 164              23    1.0000    1.0000    0.0000    0.0000
 165              23    2.0000    1.9991    0.4998    0.6929
 166              23    2.0000    1.7119    0.4159    0.6065
 167              23    2.0000    1.0449    0.0430    0.1057
 168              23    2.0000    1.8568    0.4614    0.6541
 169              23    2.0000    1.8814    0.4685    0.6613
 170              23    2.0000    1.1440    0.1259    0.2471
 171              23    2.0000    1.4927    0.3301    0.5120
 172              23    1.0000    1.0000    0.0000    0.0000
 173              23    2.0000    1.1985    0.1656    0.3051
 174              23    1.0000    1.0000    0.0000    0.0000
 175              23    2.0000    1.6699    0.4012    0.5908
 176              23    2.0000    1.7440    0.4266    0.6178
 177              23    2.0000    1.0929    0.0850    0.1819
 178              23    2.0000    1.7440    0.4266    0.6178
 179              23    2.0000    1.9909    0.4977    0.6909
 180              23    2.0000    1.9464    0.4862    0.6793
 181              23    2.0000    1.4927    0.3301    0.5120
 182              23    2.0000    1.4927    0.3301    0.5120
 183              23    2.0000    1.4927    0.3301    0.5120
 184              23    2.0000    1.0929    0.0850    0.1819
 185              23    2.0000    1.7119    0.4159    0.6065
 186              23    1.0000    1.0000    0.0000    0.0000
 187              23    1.0000    1.0000    0.0000    0.0000
 188              23    1.0000    1.0000    0.0000    0.0000
 189              23    1.0000    1.0000    0.0000    0.0000
 190              23    1.0000    1.0000    0.0000    0.0000
 191              23    1.0000    1.0000    0.0000    0.0000
 192              23    1.0000    1.0000    0.0000    0.0000
 193              23    1.0000    1.0000    0.0000    0.0000
 194              23    1.0000    1.0000    0.0000    0.0000
 195              23    1.0000    1.0000    0.0000    0.0000
 196              23    1.0000    1.0000    0.0000    0.0000
 197              23    1.0000    1.0000    0.0000    0.0000
 198              23    1.0000    1.0000    0.0000    0.0000
 199              23    1.0000    1.0000    0.0000    0.0000
 200              23    1.0000    1.0000    0.0000    0.0000
 201              23    1.0000    1.0000    0.0000    0.0000
 202              23    1.0000    1.0000    0.0000    0.0000
 203              23    1.0000    1.0000    0.0000    0.0000
 204              23    1.0000    1.0000    0.0000    0.0000
 205              23    1.0000    1.0000    0.0000    0.0000
 206              23    1.0000    1.0000    0.0000    0.0000
 207              23    1.0000    1.0000    0.0000    0.0000
 208              23    1.0000    1.0000    0.0000    0.0000
 209              23    1.0000    1.0000    0.0000    0.0000
 210              23    1.0000    1.0000    0.0000    0.0000
 211              23    2.0000    1.0449    0.0430    0.1057
 212              23    1.0000    1.0000    0.0000    0.0000
 213              23    2.0000    1.9464    0.4862    0.6793
 214              23    2.0000    1.7119    0.4159    0.6065
 215              23    2.0000    1.7119    0.4159    0.6065
 216              23    2.0000    1.7119    0.4159    0.6065
 217              23    2.0000    1.7119    0.4159    0.6065
 218              23    2.0000    1.7119    0.4159    0.6065
 219              23    2.0000    1.7119    0.4159    0.6065
 220              23    2.0000    1.7119    0.4159    0.6065
 221              23    1.0000    1.0000    0.0000    0.0000
 222              23    2.0000    1.8568    0.4614    0.6541
 223              23    1.0000    1.0000    0.0000    0.0000
 224              23    1.0000    1.0000    0.0000    0.0000
 225              23    1.0000    1.0000    0.0000    0.0000
 226              23    1.0000    1.0000    0.0000    0.0000
 227              23    1.0000    1.0000    0.0000    0.0000
 228              23    1.0000    1.0000    0.0000    0.0000
 229              23    1.0000    1.0000    0.0000    0.0000
 230              23    1.0000    1.0000    0.0000    0.0000
 231              23    2.0000    1.0449    0.0430    0.1057
 232              23    2.0000    1.0449    0.0430    0.1057
 233              23    2.0000    1.0449    0.0430    0.1057
 234              23    2.0000    1.1440    0.1259    0.2471
 235              23    2.0000    1.1440    0.1259    0.2471
 236              23    2.0000    1.8568    0.4614    0.6541
 237              23    2.0000    1.8568    0.4614    0.6541
 238              23    1.0000    1.0000    0.0000    0.0000
 239              23    1.0000    1.0000    0.0000    0.0000
 240              23    1.0000    1.0000    0.0000    0.0000
 241              23    2.0000    1.4927    0.3301    0.5120
 242              23    1.0000    1.0000    0.0000    0.0000
 243              23    1.0000    1.0000    0.0000    0.0000
 244              23    1.0000    1.0000    0.0000    0.0000
 245              23    1.0000    1.0000    0.0000    0.0000
 246              23    1.0000    1.0000    0.0000    0.0000
 247              23    2.0000    1.4927    0.3301    0.5120
 248              23    1.0000    1.0000    0.0000    0.0000
 249              23    1.0000    1.0000    0.0000    0.0000
 250              23    1.0000    1.0000    0.0000    0.0000
 251              23    1.0000    1.0000    0.0000    0.0000
 252              23    2.0000    1.7119    0.4159    0.6065
 253              23    2.0000    1.1440    0.1259    0.2471
 254              23    2.0000    1.1985    0.1656    0.3051
 255              23    2.0000    1.1985    0.1656    0.3051
 256              23    2.0000    1.4927    0.3301    0.5120
 257              23    2.0000    1.8568    0.4614    0.6541
 258              23    2.0000    1.7119    0.4159    0.6065
 259              23    2.0000    1.8568    0.4614    0.6541
 260              23    1.0000    1.0000    0.0000    0.0000
 261              23    2.0000    1.1440    0.1259    0.2471
 262              23    1.0000    1.0000    0.0000    0.0000
 263              23    2.0000    1.7119    0.4159    0.6065
 264              23    2.0000    1.0929    0.0850    0.1819
 265              23    2.0000    1.9464    0.4862    0.6793
 266              23    2.0000    1.1440    0.1259    0.2471
 267              23    2.0000    1.4927    0.3301    0.5120
 268              23    2.0000    1.9464    0.4862    0.6793
 269              23    1.0000    1.0000    0.0000    0.0000
 270              23    1.0000    1.0000    0.0000    0.0000
 271              23    1.0000    1.0000    0.0000    0.0000
 272              23    1.0000    1.0000    0.0000    0.0000
 273              23    1.0000    1.0000    0.0000    0.0000
 274              23    1.0000    1.0000    0.0000    0.0000
 275              23    2.0000    1.7119    0.4159    0.6065
 276              23    2.0000    1.4927    0.3301    0.5120
 277              23    2.0000    1.1440    0.1259    0.2471
 278              23    2.0000    1.9375    0.4839    0.6769
 279              23    2.0000    1.1440    0.1259    0.2471
 280              23    2.0000    1.4927    0.3301    0.5120
 281              23    2.0000    1.7119    0.4159    0.6065
 282              23    2.0000    1.4927    0.3301    0.5120
 283              23    2.0000    1.4927    0.3301    0.5120
 284              23    2.0000    1.4927    0.3301    0.5120
 285              23    2.0000    1.0449    0.0430    0.1057
 286              23    2.0000    1.0449    0.0430    0.1057
 287              23    2.0000    1.1985    0.1656    0.3051
 288              23    1.0000    1.0000    0.0000    0.0000
 289              23    1.0000    1.0000    0.0000    0.0000
 290              23    1.0000    1.0000    0.0000    0.0000
 291              23    1.0000    1.0000    0.0000    0.0000
 292              23    1.0000    1.0000    0.0000    0.0000
 293              23    1.0000    1.0000    0.0000    0.0000
 294              23    1.0000    1.0000    0.0000    0.0000
 295              23    1.0000    1.0000    0.0000    0.0000
 296              23    1.0000    1.0000    0.0000    0.0000
 297              23    1.0000    1.0000    0.0000    0.0000
 298              23    1.0000    1.0000    0.0000    0.0000
 299              23    1.0000    1.0000    0.0000    0.0000
 300              23    1.0000    1.0000    0.0000    0.0000
 301              23    1.0000    1.0000    0.0000    0.0000
 302              23    1.0000    1.0000    0.0000    0.0000

Mean              23    1.7417    1.3787    0.2268    0.3463
St. Dev                 0.4384    0.3561    0.1883    0.2634
============================================================
* na = Observed number of alleles
* ne = Effective number of alleles [Kimura and Crow (1964)]
* h = Nei's (1973) gene diversity
* I = Shannon's Information index [Lewontin (1972)]

The number of polymorphic loci is :     224
The percentage of polymorphic loci is : 74.17 %


*****************************************************************************************************************


Population ID :      3
Population name :     none

Gene Frequency :
====================================================================================================
Allele \ Locus      1         2         3         4         5         6         7         8         
====================================================================================================
Allele 0            0.8660    0.5000    0.3536    0.9354    0.9014    1.0000    0.2500    0.9014    
Allele 1            0.1340    0.5000    0.6464    0.0646    0.0986              0.7500    0.0986    
====================================================================================================

====================================================================================================
Allele \ Locus      9         10        11        12        13        14        15        16        
====================================================================================================
Allele 0            0.8660    0.9354    0.9354    0.9014    0.9682    0.7906    0.3536    0.3536    
Allele 1            0.1340    0.0646    0.0646    0.0986    0.0318    0.2094    0.6464    0.6464    
====================================================================================================

====================================================================================================
Allele \ Locus      17        18        19        20        21        22        23        24        
====================================================================================================
Allele 0            0.9354    0.2500    0.9014    0.2500    0.3536    0.9682    0.9354    0.9682    
Allele 1            0.0646    0.7500    0.0986    0.7500    0.6464    0.0318    0.0646    0.0318    
====================================================================================================

====================================================================================================
Allele \ Locus      25        26        27        28        29        30        31        32        
====================================================================================================
Allele 0            0.4330    0.9682    0.3536    0.8660    0.2500    0.3536    0.9682    0.9682    
Allele 1            0.5670    0.0318    0.6464    0.1340    0.7500    0.6464    0.0318    0.0318    
====================================================================================================

====================================================================================================
Allele \ Locus      33        34        35        36        37        38        39        40        
====================================================================================================
Allele 0            0.9354    0.7906    0.3536    0.3536    0.9354    0.7906    0.6614    0.3536    
Allele 1            0.0646    0.2094    0.6464    0.6464    0.0646    0.2094    0.3386    0.6464    
====================================================================================================

====================================================================================================
Allele \ Locus      41        42        43        44        45        46        47        48        
====================================================================================================
Allele 0            0.9682    0.2500    0.3536    0.2500    0.9682    0.8292    0.9682    0.9682    
Allele 1            0.0318    0.7500    0.6464    0.7500    0.0318    0.1708    0.0318    0.0318    
====================================================================================================

====================================================================================================
Allele \ Locus      49        50        51        52        53        54        55        56        
====================================================================================================
Allele 0            0.5000    0.5000    0.9014    0.9354    0.8292    0.9014    0.3536    0.3536    
Allele 1            0.5000    0.5000    0.0986    0.0646    0.1708    0.0986    0.6464    0.6464    
====================================================================================================

====================================================================================================
Allele \ Locus      57        58        59        60        61        62        63        64        
====================================================================================================
Allele 0            0.3536    0.3536    0.9354    0.3536    0.8292    0.3536    0.9682    0.9354    
Allele 1            0.6464    0.6464    0.0646    0.6464    0.1708    0.6464    0.0318    0.0646    
====================================================================================================

====================================================================================================
Allele \ Locus      65        66        67        68        69        70        71        72        
====================================================================================================
Allele 0            0.4330    0.9014    0.7906    0.9354    0.6614    0.4330    0.9354    0.3536    
Allele 1            0.5670    0.0986    0.2094    0.0646    0.3386    0.5670    0.0646    0.6464    
====================================================================================================

====================================================================================================
Allele \ Locus      73        74        75        76        77        78        79        80        
====================================================================================================
Allele 0            0.9354    0.9354    0.5000    0.6614    0.4330    0.9682    0.3536    0.9354    
Allele 1            0.0646    0.0646    0.5000    0.3386    0.5670    0.0318    0.6464    0.0646    
====================================================================================================

====================================================================================================
Allele \ Locus      81        82        83        84        85        86        87        88        
====================================================================================================
Allele 0            0.3536    0.3536    0.3536    0.3536    0.9014    0.9682    0.9682    0.9354    
Allele 1            0.6464    0.6464    0.6464    0.6464    0.0986    0.0318    0.0318    0.0646    
====================================================================================================

====================================================================================================
Allele \ Locus      89        90        91        92        93        94        95        96        
====================================================================================================
Allele 0            0.3536    0.9354    0.9014    0.9354    0.5590    0.3536    0.5590    0.9014    
Allele 1            0.6464    0.0646    0.0986    0.0646    0.4410    0.6464    0.4410    0.0986    
====================================================================================================

====================================================================================================
Allele \ Locus      97        98        99        100       101       102       103       104       
====================================================================================================
Allele 0            0.3536    0.2500    0.2500    0.2500    0.2500    0.9354    0.3536    0.2500    
Allele 1            0.6464    0.7500    0.7500    0.7500    0.7500    0.0646    0.6464    0.7500    
====================================================================================================

====================================================================================================
Allele \ Locus      105       106       107       108       109       110       111       112       
====================================================================================================
Allele 0            0.3536    0.3536    0.2500    0.3536    0.9682    0.2500    0.2500    0.2500    
Allele 1            0.6464    0.6464    0.7500    0.6464    0.0318    0.7500    0.7500    0.7500    
====================================================================================================

====================================================================================================
Allele \ Locus      113       114       115       116       117       118       119       120       
====================================================================================================
Allele 0            0.9354    0.3536              0.2500    0.2500    0.2500    0.2500    0.9682    
Allele 1            0.0646    0.6464    1.0000    0.7500    0.7500    0.7500    0.7500    0.0318    
====================================================================================================

====================================================================================================
Allele \ Locus      121       122       123       124       125       126       127       128       
====================================================================================================
Allele 0            0.2500    0.2500    0.2500    0.3536    0.2500    0.2500    0.9354    0.2500    
Allele 1            0.7500    0.7500    0.7500    0.6464    0.7500    0.7500    0.0646    0.7500    
====================================================================================================

====================================================================================================
Allele \ Locus      129       130       131       132       133       134       135       136       
====================================================================================================
Allele 0            0.3536              0.2500    0.2500    0.2500    0.9682    0.2500    0.2500    
Allele 1            0.6464    1.0000    0.7500    0.7500    0.7500    0.0318    0.7500    0.7500    
====================================================================================================

====================================================================================================
Allele \ Locus      137       138       139       140       141       142       143       144       
====================================================================================================
Allele 0                      0.3536    0.9682    0.9682    0.9682    0.6614    0.6124    0.6124    
Allele 1            1.0000    0.6464    0.0318    0.0318    0.0318    0.3386    0.3876    0.3876    
====================================================================================================

====================================================================================================
Allele \ Locus      145       146       147       148       149       150       151       152       
====================================================================================================
Allele 0            0.9354    0.9014    0.9014    0.6614    0.5590    0.9354    0.9014    0.3536    
Allele 1            0.0646    0.0986    0.0986    0.3386    0.4410    0.0646    0.0986    0.6464    
====================================================================================================

====================================================================================================
Allele \ Locus      153       154       155       156       157       158       159       160       
====================================================================================================
Allele 0            0.3536    0.9682    0.2500    0.2500    0.2500    0.9354    0.9354    0.9354    
Allele 1            0.6464    0.0318    0.7500    0.7500    0.7500    0.0646    0.0646    0.0646    
====================================================================================================

====================================================================================================
Allele \ Locus      161       162       163       164       165       166       167       168       
====================================================================================================
Allele 0            0.9354    0.9354    1.0000    1.0000    0.4330    0.2500    0.9682    0.2500    
Allele 1            0.0646    0.0646                        0.5670    0.7500    0.0318    0.7500    
====================================================================================================

====================================================================================================
Allele \ Locus      169       170       171       172       173       174       175       176       
====================================================================================================
Allele 0            0.9354    0.9682    0.3536              0.9354              0.9014    0.9014    
Allele 1            0.0646    0.0318    0.6464    1.0000    0.0646    1.0000    0.0986    0.0986    
====================================================================================================

====================================================================================================
Allele \ Locus      177       178       179       180       181       182       183       184       
====================================================================================================
Allele 0            0.5000    0.2500    0.3536              0.2500    0.2500    0.2500    0.9682    
Allele 1            0.5000    0.7500    0.6464    1.0000    0.7500    0.7500    0.7500    0.0318    
====================================================================================================

====================================================================================================
Allele \ Locus      185       186       187       188       189       190       191       192       
====================================================================================================
Allele 0                                                    0.5000                                  
Allele 1            1.0000    1.0000    1.0000    1.0000    0.5000    1.0000    1.0000    1.0000    
====================================================================================================

====================================================================================================
Allele \ Locus      193       194       195       196       197       198       199       200       
====================================================================================================
Allele 0                      1.0000    1.0000                                                      
Allele 1            1.0000                        1.0000    1.0000    1.0000    1.0000    1.0000    
====================================================================================================

====================================================================================================
Allele \ Locus      201       202       203       204       205       206       207       208       
====================================================================================================
Allele 0                                          1.0000    1.0000    1.0000              0.7071    
Allele 1            1.0000    1.0000    1.0000                                  1.0000    0.2929    
====================================================================================================

====================================================================================================
Allele \ Locus      209       210       211       212       213       214       215       216       
====================================================================================================
Allele 0                                0.9014              0.3536    0.3536    0.3536    0.3536    
Allele 1            1.0000    1.0000    0.0986    1.0000    0.6464    0.6464    0.6464    0.6464    
====================================================================================================

====================================================================================================
Allele \ Locus      217       218       219       220       221       222       223       224       
====================================================================================================
Allele 0            0.2500    0.2500    0.3536    0.3536    1.0000    0.3536    1.0000              
Allele 1            0.7500    0.7500    0.6464    0.6464              0.6464              1.0000    
====================================================================================================

====================================================================================================
Allele \ Locus      225       226       227       228       229       230       231       232       
====================================================================================================
Allele 0            1.0000    1.0000    1.0000                                  0.9682    0.9682    
Allele 1                                          1.0000    1.0000    1.0000    0.0318    0.0318    
====================================================================================================

====================================================================================================
Allele \ Locus      233       234       235       236       237       238       239       240       
====================================================================================================
Allele 0            0.9682    0.9354    0.9354    0.3536    0.3536    1.0000    0.9354    1.0000    
Allele 1            0.0318    0.0646    0.0646    0.6464    0.6464              0.0646              
====================================================================================================

====================================================================================================
Allele \ Locus      241       242       243       244       245       246       247       248       
====================================================================================================
Allele 0            0.2500    0.8660    0.8660    1.0000    1.0000    0.9354    0.2500    0.9014    
Allele 1            0.7500    0.1340    0.1340                        0.0646    0.7500    0.0986    
====================================================================================================

====================================================================================================
Allele \ Locus      249       250       251       252       253       254       255       256       
====================================================================================================
Allele 0                      0.9354              0.3536    0.9014    0.8660    0.9354    0.2500    
Allele 1            1.0000    0.0646    1.0000    0.6464    0.0986    0.1340    0.0646    0.7500    
====================================================================================================

====================================================================================================
Allele \ Locus      257       258       259       260       261       262       263       264       
====================================================================================================
Allele 0            0.4330    0.2500    0.3536              0.9014              0.3536    0.9354    
Allele 1            0.5670    0.7500    0.6464    1.0000    0.0986    1.0000    0.6464    0.0646    
====================================================================================================

====================================================================================================
Allele \ Locus      265       266       267       268       269       270       271       272       
====================================================================================================
Allele 0            0.3536    0.9682    0.2500    0.4330                                  1.0000    
Allele 1            0.6464    0.0318    0.7500    0.5670    1.0000    1.0000    1.0000              
====================================================================================================

====================================================================================================
Allele \ Locus      273       274       275       276       277       278       279       280       
====================================================================================================
Allele 0            1.0000    0.9354    0.3536    0.3536    0.9354    0.2500    0.9682    0.2500    
Allele 1                      0.0646    0.6464    0.6464    0.0646    0.7500    0.0318    0.7500    
====================================================================================================

====================================================================================================
Allele \ Locus      281       282       283       284       285       286       287       288       
====================================================================================================
Allele 0            0.2500    0.2500    0.2500    0.2500    0.9682    0.9682    0.9354              
Allele 1            0.7500    0.7500    0.7500    0.7500    0.0318    0.0318    0.0646    1.0000    
====================================================================================================

====================================================================================================
Allele \ Locus      289       290       291       292       293       294       295       296       
====================================================================================================
Allele 0                                1.0000    0.9014    1.0000              0.8660    0.8660    
Allele 1            1.0000    1.0000              0.0986              1.0000    0.1340    0.1340    
====================================================================================================

================================================================================
Allele \ Locus      297       298       299       300       301       302       
================================================================================
Allele 0            0.8660    1.0000    0.9354              0.9014    0.5000    
Allele 1            0.1340              0.0646    1.0000    0.0986    0.5000    
================================================================================


Summary Statistics :


   ***********************************************************************************
   **                                                                               **
   **              Summary of Genic Variation Statistics for All Loci               **
   **          [See Nei (1987) Molecular Evolutionary Genetics (p. 176-187)]        **
   **                                                                               **
   ***********************************************************************************


============================================================
Locus     Sample Size  na*       ne*       h*        I*        
============================================================
 1                16    2.0000    1.3022    0.2321    0.3939
 2                16    2.0000    2.0000    0.5000    0.6931
 3                16    2.0000    1.8420    0.4571    0.6496
 4                16    2.0000    1.1374    0.1208    0.2394
 5                16    2.0000    1.2162    0.1778    0.3220
 6                16    1.0000    1.0000    0.0000    0.0000
 7                16    2.0000    1.6000    0.3750    0.5623
 8                16    2.0000    1.2162    0.1778    0.3220
 9                16    2.0000    1.3022    0.2321    0.3939
 10               16    2.0000    1.1374    0.1208    0.2394
 11               16    2.0000    1.1374    0.1208    0.2394
 12               16    2.0000    1.2162    0.1778    0.3220
 13               16    2.0000    1.0655    0.0615    0.1408
 14               16    2.0000    1.4951    0.3311    0.5132
 15               16    2.0000    1.8420    0.4571    0.6496
 16               16    2.0000    1.8420    0.4571    0.6496
 17               16    2.0000    1.1374    0.1208    0.2394
 18               16    2.0000    1.6000    0.3750    0.5623
 19               16    2.0000    1.2162    0.1778    0.3220
 20               16    2.0000    1.6000    0.3750    0.5623
 21               16    2.0000    1.8420    0.4571    0.6496
 22               16    2.0000    1.0655    0.0615    0.1408
 23               16    2.0000    1.1374    0.1208    0.2394
 24               16    2.0000    1.0655    0.0615    0.1408
 25               16    2.0000    1.9647    0.4910    0.6841
 26               16    2.0000    1.0655    0.0615    0.1408
 27               16    2.0000    1.8420    0.4571    0.6496
 28               16    2.0000    1.3022    0.2321    0.3939
 29               16    2.0000    1.6000    0.3750    0.5623
 30               16    2.0000    1.8420    0.4571    0.6496
 31               16    2.0000    1.0655    0.0615    0.1408
 32               16    2.0000    1.0655    0.0615    0.1408
 33               16    2.0000    1.1374    0.1208    0.2394
 34               16    2.0000    1.4951    0.3311    0.5132
 35               16    2.0000    1.8420    0.4571    0.6496
 36               16    2.0000    1.8420    0.4571    0.6496
 37               16    2.0000    1.1374    0.1208    0.2394
 38               16    2.0000    1.4951    0.3311    0.5132
 39               16    2.0000    1.8112    0.4479    0.6401
 40               16    2.0000    1.8420    0.4571    0.6496
 41               16    2.0000    1.0655    0.0615    0.1408
 42               16    2.0000    1.6000    0.3750    0.5623
 43               16    2.0000    1.8420    0.4571    0.6496
 44               16    2.0000    1.6000    0.3750    0.5623
 45               16    2.0000    1.0655    0.0615    0.1408
 46               16    2.0000    1.3953    0.2833    0.4572
 47               16    2.0000    1.0655    0.0615    0.1408
 48               16    2.0000    1.0655    0.0615    0.1408
 49               16    2.0000    2.0000    0.5000    0.6931
 50               16    2.0000    2.0000    0.5000    0.6931
 51               16    2.0000    1.2162    0.1778    0.3220
 52               16    2.0000    1.1374    0.1208    0.2394
 53               16    2.0000    1.3953    0.2833    0.4572
 54               16    2.0000    1.2162    0.1778    0.3220
 55               16    2.0000    1.8420    0.4571    0.6496
 56               16    2.0000    1.8420    0.4571    0.6496
 57               16    2.0000    1.8420    0.4571    0.6496
 58               16    2.0000    1.8420    0.4571    0.6496
 59               16    2.0000    1.1374    0.1208    0.2394
 60               16    2.0000    1.8420    0.4571    0.6496
 61               16    2.0000    1.3953    0.2833    0.4572
 62               16    2.0000    1.8420    0.4571    0.6496
 63               16    2.0000    1.0655    0.0615    0.1408
 64               16    2.0000    1.1374    0.1208    0.2394
 65               16    2.0000    1.9647    0.4910    0.6841
 66               16    2.0000    1.2162    0.1778    0.3220
 67               16    2.0000    1.4951    0.3311    0.5132
 68               16    2.0000    1.1374    0.1208    0.2394
 69               16    2.0000    1.8112    0.4479    0.6401
 70               16    2.0000    1.9647    0.4910    0.6841
 71               16    2.0000    1.1374    0.1208    0.2394
 72               16    2.0000    1.8420    0.4571    0.6496
 73               16    2.0000    1.1374    0.1208    0.2394
 74               16    2.0000    1.1374    0.1208    0.2394
 75               16    2.0000    2.0000    0.5000    0.6931
 76               16    2.0000    1.8112    0.4479    0.6401
 77               16    2.0000    1.9647    0.4910    0.6841
 78               16    2.0000    1.0655    0.0615    0.1408
 79               16    2.0000    1.8420    0.4571    0.6496
 80               16    2.0000    1.1374    0.1208    0.2394
 81               16    2.0000    1.8420    0.4571    0.6496
 82               16    2.0000    1.8420    0.4571    0.6496
 83               16    2.0000    1.8420    0.4571    0.6496
 84               16    2.0000    1.8420    0.4571    0.6496
 85               16    2.0000    1.2162    0.1778    0.3220
 86               16    2.0000    1.0655    0.0615    0.1408
 87               16    2.0000    1.0655    0.0615    0.1408
 88               16    2.0000    1.1374    0.1208    0.2394
 89               16    2.0000    1.8420    0.4571    0.6496
 90               16    2.0000    1.1374    0.1208    0.2394
 91               16    2.0000    1.2162    0.1778    0.3220
 92               16    2.0000    1.1374    0.1208    0.2394
 93               16    2.0000    1.9725    0.4930    0.6862
 94               16    2.0000    1.8420    0.4571    0.6496
 95               16    2.0000    1.9725    0.4930    0.6862
 96               16    2.0000    1.2162    0.1778    0.3220
 97               16    2.0000    1.8420    0.4571    0.6496
 98               16    2.0000    1.6000    0.3750    0.5623
 99               16    2.0000    1.6000    0.3750    0.5623
 100              16    2.0000    1.6000    0.3750    0.5623
 101              16    2.0000    1.6000    0.3750    0.5623
 102              16    2.0000    1.1374    0.1208    0.2394
 103              16    2.0000    1.8420    0.4571    0.6496
 104              16    2.0000    1.6000    0.3750    0.5623
 105              16    2.0000    1.8420    0.4571    0.6496
 106              16    2.0000    1.8420    0.4571    0.6496
 107              16    2.0000    1.6000    0.3750    0.5623
 108              16    2.0000    1.8420    0.4571    0.6496
 109              16    2.0000    1.0655    0.0615    0.1408
 110              16    2.0000    1.6000    0.3750    0.5623
 111              16    2.0000    1.6000    0.3750    0.5623
 112              16    2.0000    1.6000    0.3750    0.5623
 113              16    2.0000    1.1374    0.1208    0.2394
 114              16    2.0000    1.8420    0.4571    0.6496
 115              16    1.0000    1.0000    0.0000    0.0000
 116              16    2.0000    1.6000    0.3750    0.5623
 117              16    2.0000    1.6000    0.3750    0.5623
 118              16    2.0000    1.6000    0.3750    0.5623
 119              16    2.0000    1.6000    0.3750    0.5623
 120              16    2.0000    1.0655    0.0615    0.1408
 121              16    2.0000    1.6000    0.3750    0.5623
 122              16    2.0000    1.6000    0.3750    0.5623
 123              16    2.0000    1.6000    0.3750    0.5623
 124              16    2.0000    1.8420    0.4571    0.6496
 125              16    2.0000    1.6000    0.3750    0.5623
 126              16    2.0000    1.6000    0.3750    0.5623
 127              16    2.0000    1.1374    0.1208    0.2394
 128              16    2.0000    1.6000    0.3750    0.5623
 129              16    2.0000    1.8420    0.4571    0.6496
 130              16    1.0000    1.0000    0.0000    0.0000
 131              16    2.0000    1.6000    0.3750    0.5623
 132              16    2.0000    1.6000    0.3750    0.5623
 133              16    2.0000    1.6000    0.3750    0.5623
 134              16    2.0000    1.0655    0.0615    0.1408
 135              16    2.0000    1.6000    0.3750    0.5623
 136              16    2.0000    1.6000    0.3750    0.5623
 137              16    1.0000    1.0000    0.0000    0.0000
 138              16    2.0000    1.8420    0.4571    0.6496
 139              16    2.0000    1.0655    0.0615    0.1408
 140              16    2.0000    1.0655    0.0615    0.1408
 141              16    2.0000    1.0655    0.0615    0.1408
 142              16    2.0000    1.8112    0.4479    0.6401
 143              16    2.0000    1.9038    0.4747    0.6677
 144              16    2.0000    1.9038    0.4747    0.6677
 145              16    2.0000    1.1374    0.1208    0.2394
 146              16    2.0000    1.2162    0.1778    0.3220
 147              16    2.0000    1.2162    0.1778    0.3220
 148              16    2.0000    1.8112    0.4479    0.6401
 149              16    2.0000    1.9725    0.4930    0.6862
 150              16    2.0000    1.1374    0.1208    0.2394
 151              16    2.0000    1.2162    0.1778    0.3220
 152              16    2.0000    1.8420    0.4571    0.6496
 153              16    2.0000    1.8420    0.4571    0.6496
 154              16    2.0000    1.0655    0.0615    0.1408
 155              16    2.0000    1.6000    0.3750    0.5623
 156              16    2.0000    1.6000    0.3750    0.5623
 157              16    2.0000    1.6000    0.3750    0.5623
 158              16    2.0000    1.1374    0.1208    0.2394
 159              16    2.0000    1.1374    0.1208    0.2394
 160              16    2.0000    1.1374    0.1208    0.2394
 161              16    2.0000    1.1374    0.1208    0.2394
 162              16    2.0000    1.1374    0.1208    0.2394
 163              16    1.0000    1.0000    0.0000    0.0000
 164              16    1.0000    1.0000    0.0000    0.0000
 165              16    2.0000    1.9647    0.4910    0.6841
 166              16    2.0000    1.6000    0.3750    0.5623
 167              16    2.0000    1.0655    0.0615    0.1408
 168              16    2.0000    1.6000    0.3750    0.5623
 169              16    2.0000    1.1374    0.1208    0.2394
 170              16    2.0000    1.0655    0.0615    0.1408
 171              16    2.0000    1.8420    0.4571    0.6496
 172              16    1.0000    1.0000    0.0000    0.0000
 173              16    2.0000    1.1374    0.1208    0.2394
 174              16    1.0000    1.0000    0.0000    0.0000
 175              16    2.0000    1.2162    0.1778    0.3220
 176              16    2.0000    1.2162    0.1778    0.3220
 177              16    2.0000    2.0000    0.5000    0.6931
 178              16    2.0000    1.6000    0.3750    0.5623
 179              16    2.0000    1.8420    0.4571    0.6496
 180              16    1.0000    1.0000    0.0000    0.0000
 181              16    2.0000    1.6000    0.3750    0.5623
 182              16    2.0000    1.6000    0.3750    0.5623
 183              16    2.0000    1.6000    0.3750    0.5623
 184              16    2.0000    1.0655    0.0615    0.1408
 185              16    1.0000    1.0000    0.0000    0.0000
 186              16    1.0000    1.0000    0.0000    0.0000
 187              16    1.0000    1.0000    0.0000    0.0000
 188              16    1.0000    1.0000    0.0000    0.0000
 189              16    2.0000    2.0000    0.5000    0.6931
 190              16    1.0000    1.0000    0.0000    0.0000
 191              16    1.0000    1.0000    0.0000    0.0000
 192              16    1.0000    1.0000    0.0000    0.0000
 193              16    1.0000    1.0000    0.0000    0.0000
 194              16    1.0000    1.0000    0.0000    0.0000
 195              16    1.0000    1.0000    0.0000    0.0000
 196              16    1.0000    1.0000    0.0000    0.0000
 197              16    1.0000    1.0000    0.0000    0.0000
 198              16    1.0000    1.0000    0.0000    0.0000
 199              16    1.0000    1.0000    0.0000    0.0000
 200              16    1.0000    1.0000    0.0000    0.0000
 201              16    1.0000    1.0000    0.0000    0.0000
 202              16    1.0000    1.0000    0.0000    0.0000
 203              16    1.0000    1.0000    0.0000    0.0000
 204              16    1.0000    1.0000    0.0000    0.0000
 205              16    1.0000    1.0000    0.0000    0.0000
 206              16    1.0000    1.0000    0.0000    0.0000
 207              16    1.0000    1.0000    0.0000    0.0000
 208              16    2.0000    1.7071    0.4142    0.6047
 209              16    1.0000    1.0000    0.0000    0.0000
 210              16    1.0000    1.0000    0.0000    0.0000
 211              16    2.0000    1.2162    0.1778    0.3220
 212              16    1.0000    1.0000    0.0000    0.0000
 213              16    2.0000    1.8420    0.4571    0.6496
 214              16    2.0000    1.8420    0.4571    0.6496
 215              16    2.0000    1.8420    0.4571    0.6496
 216              16    2.0000    1.8420    0.4571    0.6496
 217              16    2.0000    1.6000    0.3750    0.5623
 218              16    2.0000    1.6000    0.3750    0.5623
 219              16    2.0000    1.8420    0.4571    0.6496
 220              16    2.0000    1.8420    0.4571    0.6496
 221              16    1.0000    1.0000    0.0000    0.0000
 222              16    2.0000    1.8420    0.4571    0.6496
 223              16    1.0000    1.0000    0.0000    0.0000
 224              16    1.0000    1.0000    0.0000    0.0000
 225              16    1.0000    1.0000    0.0000    0.0000
 226              16    1.0000    1.0000    0.0000    0.0000
 227              16    1.0000    1.0000    0.0000    0.0000
 228              16    1.0000    1.0000    0.0000    0.0000
 229              16    1.0000    1.0000    0.0000    0.0000
 230              16    1.0000    1.0000    0.0000    0.0000
 231              16    2.0000    1.0655    0.0615    0.1408
 232              16    2.0000    1.0655    0.0615    0.1408
 233              16    2.0000    1.0655    0.0615    0.1408
 234              16    2.0000    1.1374    0.1208    0.2394
 235              16    2.0000    1.1374    0.1208    0.2394
 236              16    2.0000    1.8420    0.4571    0.6496
 237              16    2.0000    1.8420    0.4571    0.6496
 238              16    1.0000    1.0000    0.0000    0.0000
 239              16    2.0000    1.1374    0.1208    0.2394
 240              16    1.0000    1.0000    0.0000    0.0000
 241              16    2.0000    1.6000    0.3750    0.5623
 242              16    2.0000    1.3022    0.2321    0.3939
 243              16    2.0000    1.3022    0.2321    0.3939
 244              16    1.0000    1.0000    0.0000    0.0000
 245              16    1.0000    1.0000    0.0000    0.0000
 246              16    2.0000    1.1374    0.1208    0.2394
 247              16    2.0000    1.6000    0.3750    0.5623
 248              16    2.0000    1.2162    0.1778    0.3220
 249              16    1.0000    1.0000    0.0000    0.0000
 250              16    2.0000    1.1374    0.1208    0.2394
 251              16    1.0000    1.0000    0.0000    0.0000
 252              16    2.0000    1.8420    0.4571    0.6496
 253              16    2.0000    1.2162    0.1778    0.3220
 254              16    2.0000    1.3022    0.2321    0.3939
 255              16    2.0000    1.1374    0.1208    0.2394
 256              16    2.0000    1.6000    0.3750    0.5623
 257              16    2.0000    1.9647    0.4910    0.6841
 258              16    2.0000    1.6000    0.3750    0.5623
 259              16    2.0000    1.8420    0.4571    0.6496
 260              16    1.0000    1.0000    0.0000    0.0000
 261              16    2.0000    1.2162    0.1778    0.3220
 262              16    1.0000    1.0000    0.0000    0.0000
 263              16    2.0000    1.8420    0.4571    0.6496
 264              16    2.0000    1.1374    0.1208    0.2394
 265              16    2.0000    1.8420    0.4571    0.6496
 266              16    2.0000    1.0655    0.0615    0.1408
 267              16    2.0000    1.6000    0.3750    0.5623
 268              16    2.0000    1.9647    0.4910    0.6841
 269              16    1.0000    1.0000    0.0000    0.0000
 270              16    1.0000    1.0000    0.0000    0.0000
 271              16    1.0000    1.0000    0.0000    0.0000
 272              16    1.0000    1.0000    0.0000    0.0000
 273              16    1.0000    1.0000    0.0000    0.0000
 274              16    2.0000    1.1374    0.1208    0.2394
 275              16    2.0000    1.8420    0.4571    0.6496
 276              16    2.0000    1.8420    0.4571    0.6496
 277              16    2.0000    1.1374    0.1208    0.2394
 278              16    2.0000    1.6000    0.3750    0.5623
 279              16    2.0000    1.0655    0.0615    0.1408
 280              16    2.0000    1.6000    0.3750    0.5623
 281              16    2.0000    1.6000    0.3750    0.5623
 282              16    2.0000    1.6000    0.3750    0.5623
 283              16    2.0000    1.6000    0.3750    0.5623
 284              16    2.0000    1.6000    0.3750    0.5623
 285              16    2.0000    1.0655    0.0615    0.1408
 286              16    2.0000    1.0655    0.0615    0.1408
 287              16    2.0000    1.1374    0.1208    0.2394
 288              16    1.0000    1.0000    0.0000    0.0000
 289              16    1.0000    1.0000    0.0000    0.0000
 290              16    1.0000    1.0000    0.0000    0.0000
 291              16    1.0000    1.0000    0.0000    0.0000
 292              16    2.0000    1.2162    0.1778    0.3220
 293              16    1.0000    1.0000    0.0000    0.0000
 294              16    1.0000    1.0000    0.0000    0.0000
 295              16    2.0000    1.3022    0.2321    0.3939
 296              16    2.0000    1.3022    0.2321    0.3939
 297              16    2.0000    1.3022    0.2321    0.3939
 298              16    1.0000    1.0000    0.0000    0.0000
 299              16    2.0000    1.1374    0.1208    0.2394
 300              16    1.0000    1.0000    0.0000    0.0000
 301              16    2.0000    1.2162    0.1778    0.3220
 302              16    2.0000    2.0000    0.5000    0.6931

Mean              16    1.7881    1.3852    0.2323    0.3569
St. Dev                 0.4093    0.3493    0.1843    0.2546
============================================================
* na = Observed number of alleles
* ne = Effective number of alleles [Kimura and Crow (1964)]
* h = Nei's (1973) gene diversity
* I = Shannon's Information index [Lewontin (1972)]

The number of polymorphic loci is :     238
The percentage of polymorphic loci is : 78.81 %


*****************************************************************************************************************


Population ID :      4
Population name :     none

Gene Frequency :
====================================================================================================
Allele \ Locus      1         2         3         4         5         6         7         8         
====================================================================================================
Allele 0            0.9428    0.4714    0.4714    0.8165    0.8819    1.0000    0.3333    0.9428    
Allele 1            0.0572    0.5286    0.5286    0.1835    0.1181              0.6667    0.0572    
====================================================================================================

====================================================================================================
Allele \ Locus      9         10        11        12        13        14        15        16        
====================================================================================================
Allele 0            0.9428    0.8165    0.8165    0.8819    0.9428    0.8165    0.3333    0.3333    
Allele 1            0.0572    0.1835    0.1835    0.1181    0.0572    0.1835    0.6667    0.6667    
====================================================================================================

====================================================================================================
Allele \ Locus      17        18        19        20        21        22        23        24        
====================================================================================================
Allele 0            0.9428    0.3333    0.8819    0.3333    0.3333    0.9428    0.9428    0.9428    
Allele 1            0.0572    0.6667    0.1181    0.6667    0.6667    0.0572    0.0572    0.0572    
====================================================================================================

====================================================================================================
Allele \ Locus      25        26        27        28        29        30        31        32        
====================================================================================================
Allele 0            0.4714    0.9428    0.3333    0.8819    0.3333    0.3333    0.9428    0.9428    
Allele 1            0.5286    0.0572    0.6667    0.1181    0.6667    0.6667    0.0572    0.0572    
====================================================================================================

====================================================================================================
Allele \ Locus      33        34        35        36        37        38        39        40        
====================================================================================================
Allele 0            0.8819    0.8165    0.3333    0.3333    0.9428    0.8165    0.5774    0.3333    
Allele 1            0.1181    0.1835    0.6667    0.6667    0.0572    0.1835    0.4226    0.6667    
====================================================================================================

====================================================================================================
Allele \ Locus      41        42        43        44        45        46        47        48        
====================================================================================================
Allele 0            0.9428    0.3333    0.3333    0.3333    0.8819    0.8819    0.9428    0.9428    
Allele 1            0.0572    0.6667    0.6667    0.6667    0.1181    0.1181    0.0572    0.0572    
====================================================================================================

====================================================================================================
Allele \ Locus      49        50        51        52        53        54        55        56        
====================================================================================================
Allele 0            0.5774    0.5774    0.8819    0.8819    0.7454    0.8819    0.3333    0.4714    
Allele 1            0.4226    0.4226    0.1181    0.1181    0.2546    0.1181    0.6667    0.5286    
====================================================================================================

====================================================================================================
Allele \ Locus      57        58        59        60        61        62        63        64        
====================================================================================================
Allele 0            0.4714    0.4714    0.8819    0.3333    0.9428    0.3333    0.9428    0.9428    
Allele 1            0.5286    0.5286    0.1181    0.6667    0.0572    0.6667    0.0572    0.0572    
====================================================================================================

====================================================================================================
Allele \ Locus      65        66        67        68        69        70        71        72        
====================================================================================================
Allele 0            0.4714    0.9428    0.9428    0.8819    0.3333    0.5774    0.9428    0.4714    
Allele 1            0.5286    0.0572    0.0572    0.1181    0.6667    0.4226    0.0572    0.5286    
====================================================================================================

====================================================================================================
Allele \ Locus      73        74        75        76        77        78        79        80        
====================================================================================================
Allele 0            0.9428    0.8819    0.4714    0.5774    0.4714    0.9428    0.3333    0.9428    
Allele 1            0.0572    0.1181    0.5286    0.4226    0.5286    0.0572    0.6667    0.0572    
====================================================================================================

====================================================================================================
Allele \ Locus      81        82        83        84        85        86        87        88        
====================================================================================================
Allele 0            0.3333    0.4714    0.4714    0.3333    0.8819    0.9428    0.8819    0.9428    
Allele 1            0.6667    0.5286    0.5286    0.6667    0.1181    0.0572    0.1181    0.0572    
====================================================================================================

====================================================================================================
Allele \ Locus      89        90        91        92        93        94        95        96        
====================================================================================================
Allele 0            0.5774    0.8819    0.8819    0.8165    0.5774    0.3333    0.6667    0.7454    
Allele 1            0.4226    0.1181    0.1181    0.1835    0.4226    0.6667    0.3333    0.2546    
====================================================================================================

====================================================================================================
Allele \ Locus      97        98        99        100       101       102       103       104       
====================================================================================================
Allele 0            0.3333    0.3333    0.3333    0.3333    0.3333    0.9428    0.3333    0.4714    
Allele 1            0.6667    0.6667    0.6667    0.6667    0.6667    0.0572    0.6667    0.5286    
====================================================================================================

====================================================================================================
Allele \ Locus      105       106       107       108       109       110       111       112       
====================================================================================================
Allele 0            0.3333    0.3333    0.4714    0.3333    0.9428    0.3333    0.3333    0.3333    
Allele 1            0.6667    0.6667    0.5286    0.6667    0.0572    0.6667    0.6667    0.6667    
====================================================================================================

====================================================================================================
Allele \ Locus      113       114       115       116       117       118       119       120       
====================================================================================================
Allele 0            0.9428    0.3333              0.3333    0.3333    0.4714    0.3333    0.9428    
Allele 1            0.0572    0.6667    1.0000    0.6667    0.6667    0.5286    0.6667    0.0572    
====================================================================================================

====================================================================================================
Allele \ Locus      121       122       123       124       125       126       127       128       
====================================================================================================
Allele 0            0.3333    0.3333    0.3333    0.3333    0.3333    0.3333    0.9428    0.3333    
Allele 1            0.6667    0.6667    0.6667    0.6667    0.6667    0.6667    0.0572    0.6667    
====================================================================================================

====================================================================================================
Allele \ Locus      129       130       131       132       133       134       135       136       
====================================================================================================
Allele 0            0.3333              0.3333    0.4714    0.3333    0.9428    0.3333    0.3333    
Allele 1            0.6667    1.0000    0.6667    0.5286    0.6667    0.0572    0.6667    0.6667    
====================================================================================================

====================================================================================================
Allele \ Locus      137       138       139       140       141       142       143       144       
====================================================================================================
Allele 0                      0.3333    0.9428    0.9428    0.9428    0.8165    0.5774    0.3333    
Allele 1            1.0000    0.6667    0.0572    0.0572    0.0572    0.1835    0.4226    0.6667    
====================================================================================================

====================================================================================================
Allele \ Locus      145       146       147       148       149       150       151       152       
====================================================================================================
Allele 0            0.9428    0.8819    0.8165    0.7454    0.5774    0.9428    0.9428    0.3333    
Allele 1            0.0572    0.1181    0.1835    0.2546    0.4226    0.0572    0.0572    0.6667    
====================================================================================================

====================================================================================================
Allele \ Locus      153       154       155       156       157       158       159       160       
====================================================================================================
Allele 0            0.3333    0.9428    0.3333    0.3333    0.3333    0.8819    0.8819    0.8165    
Allele 1            0.6667    0.0572    0.6667    0.6667    0.6667    0.1181    0.1181    0.1835    
====================================================================================================

====================================================================================================
Allele \ Locus      161       162       163       164       165       166       167       168       
====================================================================================================
Allele 0            0.8819    0.8819    1.0000    1.0000    0.4714    0.3333    0.7454    0.3333    
Allele 1            0.1181    0.1181                        0.5286    0.6667    0.2546    0.6667    
====================================================================================================

====================================================================================================
Allele \ Locus      169       170       171       172       173       174       175       176       
====================================================================================================
Allele 0            0.9428    0.8165    0.4714    0.6667    0.8165              0.8819    0.8819    
Allele 1            0.0572    0.1835    0.5286    0.3333    0.1835    1.0000    0.1181    0.1181    
====================================================================================================

====================================================================================================
Allele \ Locus      177       178       179       180       181       182       183       184       
====================================================================================================
Allele 0            0.5774    0.3333    0.3333              0.3333    0.3333    0.3333    0.8819    
Allele 1            0.4226    0.6667    0.6667    1.0000    0.6667    0.6667    0.6667    0.1181    
====================================================================================================

====================================================================================================
Allele \ Locus      185       186       187       188       189       190       191       192       
====================================================================================================
Allele 0                                                    0.6667                                  
Allele 1            1.0000    1.0000    1.0000    1.0000    0.3333    1.0000    1.0000    1.0000    
====================================================================================================

====================================================================================================
Allele \ Locus      193       194       195       196       197       198       199       200       
====================================================================================================
Allele 0                      1.0000    1.0000                                                      
Allele 1            1.0000                        1.0000    1.0000    1.0000    1.0000    1.0000    
====================================================================================================

====================================================================================================
Allele \ Locus      201       202       203       204       205       206       207       208       
====================================================================================================
Allele 0                                          1.0000    1.0000    1.0000              0.5774    
Allele 1            1.0000    1.0000    1.0000                                  1.0000    0.4226    
====================================================================================================

====================================================================================================
Allele \ Locus      209       210       211       212       213       214       215       216       
====================================================================================================
Allele 0                                0.5774              0.3333    0.3333    0.3333    0.3333    
Allele 1            1.0000    1.0000    0.4226    1.0000    0.6667    0.6667    0.6667    0.6667    
====================================================================================================

====================================================================================================
Allele \ Locus      217       218       219       220       221       222       223       224       
====================================================================================================
Allele 0            0.3333    0.3333    0.4714    0.4714    1.0000    0.4714    1.0000              
Allele 1            0.6667    0.6667    0.5286    0.5286              0.5286              1.0000    
====================================================================================================

====================================================================================================
Allele \ Locus      225       226       227       228       229       230       231       232       
====================================================================================================
Allele 0            1.0000    1.0000    1.0000                                  0.8819    0.8819    
Allele 1                                          1.0000    1.0000    1.0000    0.1181    0.1181    
====================================================================================================

====================================================================================================
Allele \ Locus      233       234       235       236       237       238       239       240       
====================================================================================================
Allele 0            0.8819    0.9428    0.9428    0.4714    0.3333    1.0000    0.7454    1.0000    
Allele 1            0.1181    0.0572    0.0572    0.5286    0.6667              0.2546              
====================================================================================================

====================================================================================================
Allele \ Locus      241       242       243       244       245       246       247       248       
====================================================================================================
Allele 0            0.3333    0.8165    0.8165    1.0000    1.0000    0.8819    0.3333    0.8819    
Allele 1            0.6667    0.1835    0.1835                        0.1181    0.6667    0.1181    
====================================================================================================

====================================================================================================
Allele \ Locus      249       250       251       252       253       254       255       256       
====================================================================================================
Allele 0                      0.8819              0.4714    0.8819    0.8165    0.9428    0.3333    
Allele 1            1.0000    0.1181    1.0000    0.5286    0.1181    0.1835    0.0572    0.6667    
====================================================================================================

====================================================================================================
Allele \ Locus      257       258       259       260       261       262       263       264       
====================================================================================================
Allele 0            0.4714    0.3333    0.4714              0.8819              0.3333    0.9428    
Allele 1            0.5286    0.6667    0.5286    1.0000    0.1181    1.0000    0.6667    0.0572    
====================================================================================================

====================================================================================================
Allele \ Locus      265       266       267       268       269       270       271       272       
====================================================================================================
Allele 0            0.4714    0.9428    0.3333    0.3333                                  1.0000    
Allele 1            0.5286    0.0572    0.6667    0.6667    1.0000    1.0000    1.0000              
====================================================================================================

====================================================================================================
Allele \ Locus      273       274       275       276       277       278       279       280       
====================================================================================================
Allele 0            1.0000    0.8819    0.3333              0.9428    0.3333    0.9428    0.3333    
Allele 1                      0.1181    0.6667    1.0000    0.0572    0.6667    0.0572    0.6667    
====================================================================================================

====================================================================================================
Allele \ Locus      281       282       283       284       285       286       287       288       
====================================================================================================
Allele 0            0.3333    0.3333    0.3333    0.3333    0.9428    0.9428    0.8819              
Allele 1            0.6667    0.6667    0.6667    0.6667    0.0572    0.0572    0.1181    1.0000    
====================================================================================================

====================================================================================================
Allele \ Locus      289       290       291       292       293       294       295       296       
====================================================================================================
Allele 0            0.4714              1.0000    0.7454    1.0000              0.8165    0.8165    
Allele 1            0.5286    1.0000              0.2546              1.0000    0.1835    0.1835    
====================================================================================================

================================================================================
Allele \ Locus      297       298       299       300       301       302       
================================================================================
Allele 0            0.8819    1.0000    0.8819              0.8165    0.4714    
Allele 1            0.1181              0.1181    1.0000    0.1835    0.5286    
================================================================================


Summary Statistics :


   ***********************************************************************************
   **                                                                               **
   **              Summary of Genic Variation Statistics for All Loci               **
   **          [See Nei (1987) Molecular Evolutionary Genetics (p. 176-187)]        **
   **                                                                               **
   ***********************************************************************************


============================================================
Locus     Sample Size  na*       ne*       h*        I*        
============================================================
 1                 9    2.0000    1.1209    0.1078    0.2192
 2                 9    2.0000    1.9935    0.4984    0.6915
 3                 9    2.0000    1.9935    0.4984    0.6915
 4                 9    2.0000    1.4279    0.2997    0.4767
 5                 9    2.0000    1.2631    0.2083    0.3631
 6                 9    1.0000    1.0000    0.0000    0.0000
 7                 9    2.0000    1.8000    0.4444    0.6365
 8                 9    2.0000    1.1209    0.1078    0.2192
 9                 9    2.0000    1.1209    0.1078    0.2192
 10                9    2.0000    1.4279    0.2997    0.4767
 11                9    2.0000    1.4279    0.2997    0.4767
 12                9    2.0000    1.2631    0.2083    0.3631
 13                9    2.0000    1.1209    0.1078    0.2192
 14                9    2.0000    1.4279    0.2997    0.4767
 15                9    2.0000    1.8000    0.4444    0.6365
 16                9    2.0000    1.8000    0.4444    0.6365
 17                9    2.0000    1.1209    0.1078    0.2192
 18                9    2.0000    1.8000    0.4444    0.6365
 19                9    2.0000    1.2631    0.2083    0.3631
 20                9    2.0000    1.8000    0.4444    0.6365
 21                9    2.0000    1.8000    0.4444    0.6365
 22                9    2.0000    1.1209    0.1078    0.2192
 23                9    2.0000    1.1209    0.1078    0.2192
 24                9    2.0000    1.1209    0.1078    0.2192
 25                9    2.0000    1.9935    0.4984    0.6915
 26                9    2.0000    1.1209    0.1078    0.2192
 27                9    2.0000    1.8000    0.4444    0.6365
 28                9    2.0000    1.2631    0.2083    0.3631
 29                9    2.0000    1.8000    0.4444    0.6365
 30                9    2.0000    1.8000    0.4444    0.6365
 31                9    2.0000    1.1209    0.1078    0.2192
 32                9    2.0000    1.1209    0.1078    0.2192
 33                9    2.0000    1.2631    0.2083    0.3631
 34                9    2.0000    1.4279    0.2997    0.4767
 35                9    2.0000    1.8000    0.4444    0.6365
 36                9    2.0000    1.8000    0.4444    0.6365
 37                9    2.0000    1.1209    0.1078    0.2192
 38                9    2.0000    1.4279    0.2997    0.4767
 39                9    2.0000    1.9533    0.4880    0.6811
 40                9    2.0000    1.8000    0.4444    0.6365
 41                9    2.0000    1.1209    0.1078    0.2192
 42                9    2.0000    1.8000    0.4444    0.6365
 43                9    2.0000    1.8000    0.4444    0.6365
 44                9    2.0000    1.8000    0.4444    0.6365
 45                9    2.0000    1.2631    0.2083    0.3631
 46                9    2.0000    1.2631    0.2083    0.3631
 47                9    2.0000    1.1209    0.1078    0.2192
 48                9    2.0000    1.1209    0.1078    0.2192
 49                9    2.0000    1.9533    0.4880    0.6811
 50                9    2.0000    1.9533    0.4880    0.6811
 51                9    2.0000    1.2631    0.2083    0.3631
 52                9    2.0000    1.2631    0.2083    0.3631
 53                9    2.0000    1.6119    0.3796    0.5674
 54                9    2.0000    1.2631    0.2083    0.3631
 55                9    2.0000    1.8000    0.4444    0.6365
 56                9    2.0000    1.9935    0.4984    0.6915
 57                9    2.0000    1.9935    0.4984    0.6915
 58                9    2.0000    1.9935    0.4984    0.6915
 59                9    2.0000    1.2631    0.2083    0.3631
 60                9    2.0000    1.8000    0.4444    0.6365
 61                9    2.0000    1.1209    0.1078    0.2192
 62                9    2.0000    1.8000    0.4444    0.6365
 63                9    2.0000    1.1209    0.1078    0.2192
 64                9    2.0000    1.1209    0.1078    0.2192
 65                9    2.0000    1.9935    0.4984    0.6915
 66                9    2.0000    1.1209    0.1078    0.2192
 67                9    2.0000    1.1209    0.1078    0.2192
 68                9    2.0000    1.2631    0.2083    0.3631
 69                9    2.0000    1.8000    0.4444    0.6365
 70                9    2.0000    1.9533    0.4880    0.6811
 71                9    2.0000    1.1209    0.1078    0.2192
 72                9    2.0000    1.9935    0.4984    0.6915
 73                9    2.0000    1.1209    0.1078    0.2192
 74                9    2.0000    1.2631    0.2083    0.3631
 75                9    2.0000    1.9935    0.4984    0.6915
 76                9    2.0000    1.9533    0.4880    0.6811
 77                9    2.0000    1.9935    0.4984    0.6915
 78                9    2.0000    1.1209    0.1078    0.2192
 79                9    2.0000    1.8000    0.4444    0.6365
 80                9    2.0000    1.1209    0.1078    0.2192
 81                9    2.0000    1.8000    0.4444    0.6365
 82                9    2.0000    1.9935    0.4984    0.6915
 83                9    2.0000    1.9935    0.4984    0.6915
 84                9    2.0000    1.8000    0.4444    0.6365
 85                9    2.0000    1.2631    0.2083    0.3631
 86                9    2.0000    1.1209    0.1078    0.2192
 87                9    2.0000    1.2631    0.2083    0.3631
 88                9    2.0000    1.1209    0.1078    0.2192
 89                9    2.0000    1.9533    0.4880    0.6811
 90                9    2.0000    1.2631    0.2083    0.3631
 91                9    2.0000    1.2631    0.2083    0.3631
 92                9    2.0000    1.4279    0.2997    0.4767
 93                9    2.0000    1.9533    0.4880    0.6811
 94                9    2.0000    1.8000    0.4444    0.6365
 95                9    2.0000    1.8000    0.4444    0.6365
 96                9    2.0000    1.6119    0.3796    0.5674
 97                9    2.0000    1.8000    0.4444    0.6365
 98                9    2.0000    1.8000    0.4444    0.6365
 99                9    2.0000    1.8000    0.4444    0.6365
 100               9    2.0000    1.8000    0.4444    0.6365
 101               9    2.0000    1.8000    0.4444    0.6365
 102               9    2.0000    1.1209    0.1078    0.2192
 103               9    2.0000    1.8000    0.4444    0.6365
 104               9    2.0000    1.9935    0.4984    0.6915
 105               9    2.0000    1.8000    0.4444    0.6365
 106               9    2.0000    1.8000    0.4444    0.6365
 107               9    2.0000    1.9935    0.4984    0.6915
 108               9    2.0000    1.8000    0.4444    0.6365
 109               9    2.0000    1.1209    0.1078    0.2192
 110               9    2.0000    1.8000    0.4444    0.6365
 111               9    2.0000    1.8000    0.4444    0.6365
 112               9    2.0000    1.8000    0.4444    0.6365
 113               9    2.0000    1.1209    0.1078    0.2192
 114               9    2.0000    1.8000    0.4444    0.6365
 115               9    1.0000    1.0000    0.0000    0.0000
 116               9    2.0000    1.8000    0.4444    0.6365
 117               9    2.0000    1.8000    0.4444    0.6365
 118               9    2.0000    1.9935    0.4984    0.6915
 119               9    2.0000    1.8000    0.4444    0.6365
 120               9    2.0000    1.1209    0.1078    0.2192
 121               9    2.0000    1.8000    0.4444    0.6365
 122               9    2.0000    1.8000    0.4444    0.6365
 123               9    2.0000    1.8000    0.4444    0.6365
 124               9    2.0000    1.8000    0.4444    0.6365
 125               9    2.0000    1.8000    0.4444    0.6365
 126               9    2.0000    1.8000    0.4444    0.6365
 127               9    2.0000    1.1209    0.1078    0.2192
 128               9    2.0000    1.8000    0.4444    0.6365
 129               9    2.0000    1.8000    0.4444    0.6365
 130               9    1.0000    1.0000    0.0000    0.0000
 131               9    2.0000    1.8000    0.4444    0.6365
 132               9    2.0000    1.9935    0.4984    0.6915
 133               9    2.0000    1.8000    0.4444    0.6365
 134               9    2.0000    1.1209    0.1078    0.2192
 135               9    2.0000    1.8000    0.4444    0.6365
 136               9    2.0000    1.8000    0.4444    0.6365
 137               9    1.0000    1.0000    0.0000    0.0000
 138               9    2.0000    1.8000    0.4444    0.6365
 139               9    2.0000    1.1209    0.1078    0.2192
 140               9    2.0000    1.1209    0.1078    0.2192
 141               9    2.0000    1.1209    0.1078    0.2192
 142               9    2.0000    1.4279    0.2997    0.4767
 143               9    2.0000    1.9533    0.4880    0.6811
 144               9    2.0000    1.8000    0.4444    0.6365
 145               9    2.0000    1.1209    0.1078    0.2192
 146               9    2.0000    1.2631    0.2083    0.3631
 147               9    2.0000    1.4279    0.2997    0.4767
 148               9    2.0000    1.6119    0.3796    0.5674
 149               9    2.0000    1.9533    0.4880    0.6811
 150               9    2.0000    1.1209    0.1078    0.2192
 151               9    2.0000    1.1209    0.1078    0.2192
 152               9    2.0000    1.8000    0.4444    0.6365
 153               9    2.0000    1.8000    0.4444    0.6365
 154               9    2.0000    1.1209    0.1078    0.2192
 155               9    2.0000    1.8000    0.4444    0.6365
 156               9    2.0000    1.8000    0.4444    0.6365
 157               9    2.0000    1.8000    0.4444    0.6365
 158               9    2.0000    1.2631    0.2083    0.3631
 159               9    2.0000    1.2631    0.2083    0.3631
 160               9    2.0000    1.4279    0.2997    0.4767
 161               9    2.0000    1.2631    0.2083    0.3631
 162               9    2.0000    1.2631    0.2083    0.3631
 163               9    1.0000    1.0000    0.0000    0.0000
 164               9    1.0000    1.0000    0.0000    0.0000
 165               9    2.0000    1.9935    0.4984    0.6915
 166               9    2.0000    1.8000    0.4444    0.6365
 167               9    2.0000    1.6119    0.3796    0.5674
 168               9    2.0000    1.8000    0.4444    0.6365
 169               9    2.0000    1.1209    0.1078    0.2192
 170               9    2.0000    1.4279    0.2997    0.4767
 171               9    2.0000    1.9935    0.4984    0.6915
 172               9    2.0000    1.8000    0.4444    0.6365
 173               9    2.0000    1.4279    0.2997    0.4767
 174               9    1.0000    1.0000    0.0000    0.0000
 175               9    2.0000    1.2631    0.2083    0.3631
 176               9    2.0000    1.2631    0.2083    0.3631
 177               9    2.0000    1.9533    0.4880    0.6811
 178               9    2.0000    1.8000    0.4444    0.6365
 179               9    2.0000    1.8000    0.4444    0.6365
 180               9    1.0000    1.0000    0.0000    0.0000
 181               9    2.0000    1.8000    0.4444    0.6365
 182               9    2.0000    1.8000    0.4444    0.6365
 183               9    2.0000    1.8000    0.4444    0.6365
 184               9    2.0000    1.2631    0.2083    0.3631
 185               9    1.0000    1.0000    0.0000    0.0000
 186               9    1.0000    1.0000    0.0000    0.0000
 187               9    1.0000    1.0000    0.0000    0.0000
 188               9    1.0000    1.0000    0.0000    0.0000
 189               9    2.0000    1.8000    0.4444    0.6365
 190               9    1.0000    1.0000    0.0000    0.0000
 191               9    1.0000    1.0000    0.0000    0.0000
 192               9    1.0000    1.0000    0.0000    0.0000
 193               9    1.0000    1.0000    0.0000    0.0000
 194               9    1.0000    1.0000    0.0000    0.0000
 195               9    1.0000    1.0000    0.0000    0.0000
 196               9    1.0000    1.0000    0.0000    0.0000
 197               9    1.0000    1.0000    0.0000    0.0000
 198               9    1.0000    1.0000    0.0000    0.0000
 199               9    1.0000    1.0000    0.0000    0.0000
 200               9    1.0000    1.0000    0.0000    0.0000
 201               9    1.0000    1.0000    0.0000    0.0000
 202               9    1.0000    1.0000    0.0000    0.0000
 203               9    1.0000    1.0000    0.0000    0.0000
 204               9    1.0000    1.0000    0.0000    0.0000
 205               9    1.0000    1.0000    0.0000    0.0000
 206               9    1.0000    1.0000    0.0000    0.0000
 207               9    1.0000    1.0000    0.0000    0.0000
 208               9    2.0000    1.9533    0.4880    0.6811
 209               9    1.0000    1.0000    0.0000    0.0000
 210               9    1.0000    1.0000    0.0000    0.0000
 211               9    2.0000    1.9533    0.4880    0.6811
 212               9    1.0000    1.0000    0.0000    0.0000
 213               9    2.0000    1.8000    0.4444    0.6365
 214               9    2.0000    1.8000    0.4444    0.6365
 215               9    2.0000    1.8000    0.4444    0.6365
 216               9    2.0000    1.8000    0.4444    0.6365
 217               9    2.0000    1.8000    0.4444    0.6365
 218               9    2.0000    1.8000    0.4444    0.6365
 219               9    2.0000    1.9935    0.4984    0.6915
 220               9    2.0000    1.9935    0.4984    0.6915
 221               9    1.0000    1.0000    0.0000    0.0000
 222               9    2.0000    1.9935    0.4984    0.6915
 223               9    1.0000    1.0000    0.0000    0.0000
 224               9    1.0000    1.0000    0.0000    0.0000
 225               9    1.0000    1.0000    0.0000    0.0000
 226               9    1.0000    1.0000    0.0000    0.0000
 227               9    1.0000    1.0000    0.0000    0.0000
 228               9    1.0000    1.0000    0.0000    0.0000
 229               9    1.0000    1.0000    0.0000    0.0000
 230               9    1.0000    1.0000    0.0000    0.0000
 231               9    2.0000    1.2631    0.2083    0.3631
 232               9    2.0000    1.2631    0.2083    0.3631
 233               9    2.0000    1.2631    0.2083    0.3631
 234               9    2.0000    1.1209    0.1078    0.2192
 235               9    2.0000    1.1209    0.1078    0.2192
 236               9    2.0000    1.9935    0.4984    0.6915
 237               9    2.0000    1.8000    0.4444    0.6365
 238               9    1.0000    1.0000    0.0000    0.0000
 239               9    2.0000    1.6119    0.3796    0.5674
 240               9    1.0000    1.0000    0.0000    0.0000
 241               9    2.0000    1.8000    0.4444    0.6365
 242               9    2.0000    1.4279    0.2997    0.4767
 243               9    2.0000    1.4279    0.2997    0.4767
 244               9    1.0000    1.0000    0.0000    0.0000
 245               9    1.0000    1.0000    0.0000    0.0000
 246               9    2.0000    1.2631    0.2083    0.3631
 247               9    2.0000    1.8000    0.4444    0.6365
 248               9    2.0000    1.2631    0.2083    0.3631
 249               9    1.0000    1.0000    0.0000    0.0000
 250               9    2.0000    1.2631    0.2083    0.3631
 251               9    1.0000    1.0000    0.0000    0.0000
 252               9    2.0000    1.9935    0.4984    0.6915
 253               9    2.0000    1.2631    0.2083    0.3631
 254               9    2.0000    1.4279    0.2997    0.4767
 255               9    2.0000    1.1209    0.1078    0.2192
 256               9    2.0000    1.8000    0.4444    0.6365
 257               9    2.0000    1.9935    0.4984    0.6915
 258               9    2.0000    1.8000    0.4444    0.6365
 259               9    2.0000    1.9935    0.4984    0.6915
 260               9    1.0000    1.0000    0.0000    0.0000
 261               9    2.0000    1.2631    0.2083    0.3631
 262               9    1.0000    1.0000    0.0000    0.0000
 263               9    2.0000    1.8000    0.4444    0.6365
 264               9    2.0000    1.1209    0.1078    0.2192
 265               9    2.0000    1.9935    0.4984    0.6915
 266               9    2.0000    1.1209    0.1078    0.2192
 267               9    2.0000    1.8000    0.4444    0.6365
 268               9    2.0000    1.8000    0.4444    0.6365
 269               9    1.0000    1.0000    0.0000    0.0000
 270               9    1.0000    1.0000    0.0000    0.0000
 271               9    1.0000    1.0000    0.0000    0.0000
 272               9    1.0000    1.0000    0.0000    0.0000
 273               9    1.0000    1.0000    0.0000    0.0000
 274               9    2.0000    1.2631    0.2083    0.3631
 275               9    2.0000    1.8000    0.4444    0.6365
 276               9    1.0000    1.0000    0.0000    0.0000
 277               9    2.0000    1.1209    0.1078    0.2192
 278               9    2.0000    1.8000    0.4444    0.6365
 279               9    2.0000    1.1209    0.1078    0.2192
 280               9    2.0000    1.8000    0.4444    0.6365
 281               9    2.0000    1.8000    0.4444    0.6365
 282               9    2.0000    1.8000    0.4444    0.6365
 283               9    2.0000    1.8000    0.4444    0.6365
 284               9    2.0000    1.8000    0.4444    0.6365
 285               9    2.0000    1.1209    0.1078    0.2192
 286               9    2.0000    1.1209    0.1078    0.2192
 287               9    2.0000    1.2631    0.2083    0.3631
 288               9    1.0000    1.0000    0.0000    0.0000
 289               9    2.0000    1.9935    0.4984    0.6915
 290               9    1.0000    1.0000    0.0000    0.0000
 291               9    1.0000    1.0000    0.0000    0.0000
 292               9    2.0000    1.6119    0.3796    0.5674
 293               9    1.0000    1.0000    0.0000    0.0000
 294               9    1.0000    1.0000    0.0000    0.0000
 295               9    2.0000    1.4279    0.2997    0.4767
 296               9    2.0000    1.4279    0.2997    0.4767
 297               9    2.0000    1.2631    0.2083    0.3631
 298               9    1.0000    1.0000    0.0000    0.0000
 299               9    2.0000    1.2631    0.2083    0.3631
 300               9    1.0000    1.0000    0.0000    0.0000
 301               9    2.0000    1.4279    0.2997    0.4767
 302               9    2.0000    1.9935    0.4984    0.6915

Mean               9    1.7914    1.4553    0.2650    0.3985
St. Dev                 0.4070    0.3723    0.1898    0.2598
============================================================
* na = Observed number of alleles
* ne = Effective number of alleles [Kimura and Crow (1964)]
* h = Nei's (1973) gene diversity
* I = Shannon's Information index [Lewontin (1972)]

The number of polymorphic loci is :     239
The percentage of polymorphic loci is : 79.14 %


*****************************************************************************************************************


Population ID :      5
Population name :     none

Gene Frequency :
====================================================================================================
Allele \ Locus      1         2         3         4         5         6         7         8         
====================================================================================================
Allele 0            0.9199    0.3922    0.4804    0.9199    0.9199    1.0000    0.3922    0.8771    
Allele 1            0.0801    0.6078    0.5196    0.0801    0.0801              0.6078    0.1229    
====================================================================================================

====================================================================================================
Allele \ Locus      9         10        11        12        13        14        15        16        
====================================================================================================
Allele 0            0.9199    0.8771    0.9199    0.9608    0.9199    0.9608    0.3922    0.3922    
Allele 1            0.0801    0.1229    0.0801    0.0392    0.0801    0.0392    0.6078    0.6078    
====================================================================================================

====================================================================================================
Allele \ Locus      17        18        19        20        21        22        23        24        
====================================================================================================
Allele 0            0.9608    0.3922    0.8771    0.3922    0.3922    0.9608    0.9608    0.9608    
Allele 1            0.0392    0.6078    0.1229    0.6078    0.6078    0.0392    0.0392    0.0392    
====================================================================================================

====================================================================================================
Allele \ Locus      25        26        27        28        29        30        31        32        
====================================================================================================
Allele 0            0.3922    0.9199    0.2774    0.9199    0.3922    0.3922    0.9199    0.9199    
Allele 1            0.6078    0.0801    0.7226    0.0801    0.6078    0.6078    0.0801    0.0801    
====================================================================================================

====================================================================================================
Allele \ Locus      33        34        35        36        37        38        39        40        
====================================================================================================
Allele 0            0.8771    0.9199    0.2774    0.3922    0.9608    0.9199    0.4804    0.3922    
Allele 1            0.1229    0.0801    0.7226    0.6078    0.0392    0.0801    0.5196    0.6078    
====================================================================================================

====================================================================================================
Allele \ Locus      41        42        43        44        45        46        47        48        
====================================================================================================
Allele 0            0.9608    0.4804    0.2774    0.2774    0.9608    0.8771    0.9608    0.9608    
Allele 1            0.0392    0.5196    0.7226    0.7226    0.0392    0.1229    0.0392    0.0392    
====================================================================================================

====================================================================================================
Allele \ Locus      49        50        51        52        53        54        55        56        
====================================================================================================
Allele 0            0.4804    0.3922    0.9199    0.9199    0.8771    0.9199    0.5547    0.3922    
Allele 1            0.5196    0.6078    0.0801    0.0801    0.1229    0.0801    0.4453    0.6078    
====================================================================================================

====================================================================================================
Allele \ Locus      57        58        59        60        61        62        63        64        
====================================================================================================
Allele 0            0.2774    0.2774    0.9199    0.2774    0.5547    0.3922    0.8771    0.9199    
Allele 1            0.7226    0.7226    0.0801    0.7226    0.4453    0.6078    0.1229    0.0801    
====================================================================================================

====================================================================================================
Allele \ Locus      65        66        67        68        69        70        71        72        
====================================================================================================
Allele 0            0.7845    0.9199    0.9199    0.9608    0.7845    0.3922    0.9608    0.2774    
Allele 1            0.2155    0.0801    0.0801    0.0392    0.2155    0.6078    0.0392    0.7226    
====================================================================================================

====================================================================================================
Allele \ Locus      73        74        75        76        77        78        79        80        
====================================================================================================
Allele 0            0.9608    0.9608    0.6202    0.5547    0.4804    0.9199    0.3922    0.8771    
Allele 1            0.0392    0.0392    0.3798    0.4453    0.5196    0.0801    0.6078    0.1229    
====================================================================================================

====================================================================================================
Allele \ Locus      81        82        83        84        85        86        87        88        
====================================================================================================
Allele 0            0.3922    0.3922    0.3922    0.2774    0.9199    0.9608    0.9199    0.8771    
Allele 1            0.6078    0.6078    0.6078    0.7226    0.0801    0.0392    0.0801    0.1229    
====================================================================================================

====================================================================================================
Allele \ Locus      89        90        91        92        93        94        95        96        
====================================================================================================
Allele 0            0.4804    0.8771    0.9199    0.9199    0.2774    0.4804    0.6794    0.8771    
Allele 1            0.5196    0.1229    0.0801    0.0801    0.7226    0.5196    0.3206    0.1229    
====================================================================================================

====================================================================================================
Allele \ Locus      97        98        99        100       101       102       103       104       
====================================================================================================
Allele 0            0.3922    0.2774    0.2774    0.2774    0.2774    0.9608    0.2774    0.2774    
Allele 1            0.6078    0.7226    0.7226    0.7226    0.7226    0.0392    0.7226    0.7226    
====================================================================================================

====================================================================================================
Allele \ Locus      105       106       107       108       109       110       111       112       
====================================================================================================
Allele 0            0.2774    0.2774    0.2774    0.2774    0.9199    0.2774    0.2774    0.2774    
Allele 1            0.7226    0.7226    0.7226    0.7226    0.0801    0.7226    0.7226    0.7226    
====================================================================================================

====================================================================================================
Allele \ Locus      113       114       115       116       117       118       119       120       
====================================================================================================
Allele 0            0.9608    0.2774    0.2774    0.2774    0.2774    0.2774    0.2774    1.0000    
Allele 1            0.0392    0.7226    0.7226    0.7226    0.7226    0.7226    0.7226              
====================================================================================================

====================================================================================================
Allele \ Locus      121       122       123       124       125       126       127       128       
====================================================================================================
Allele 0            0.2774    0.2774    0.2774    0.3922    0.2774    0.2774    0.9608    0.3922    
Allele 1            0.7226    0.7226    0.7226    0.6078    0.7226    0.7226    0.0392    0.6078    
====================================================================================================

====================================================================================================
Allele \ Locus      129       130       131       132       133       134       135       136       
====================================================================================================
Allele 0            0.2774    0.2774    0.2774    0.2774              1.0000    0.2774    0.3922    
Allele 1            0.7226    0.7226    0.7226    0.7226    1.0000              0.7226    0.6078    
====================================================================================================

====================================================================================================
Allele \ Locus      137       138       139       140       141       142       143       144       
====================================================================================================
Allele 0            0.2774    0.3922    0.9608    0.9608    0.9608    0.8771    0.6202    0.3922    
Allele 1            0.7226    0.6078    0.0392    0.0392    0.0392    0.1229    0.3798    0.6078    
====================================================================================================

====================================================================================================
Allele \ Locus      145       146       147       148       149       150       151       152       
====================================================================================================
Allele 0            1.0000    0.9608    0.9199    0.3922    0.3922    0.9199    0.9199    0.2774    
Allele 1                      0.0392    0.0801    0.6078    0.6078    0.0801    0.0801    0.7226    
====================================================================================================

====================================================================================================
Allele \ Locus      153       154       155       156       157       158       159       160       
====================================================================================================
Allele 0                      1.0000    0.2774    0.2774    0.2774    0.9199    0.9199    0.9199    
Allele 1            1.0000              0.7226    0.7226    0.7226    0.0801    0.0801    0.0801    
====================================================================================================

====================================================================================================
Allele \ Locus      161       162       163       164       165       166       167       168       
====================================================================================================
Allele 0            0.9199    0.9608    1.0000    1.0000    0.3922    0.6202    1.0000    0.3922    
Allele 1            0.0801    0.0392                        0.6078    0.3798              0.6078    
====================================================================================================

====================================================================================================
Allele \ Locus      169       170       171       172       173       174       175       176       
====================================================================================================
Allele 0            0.9199    0.9608    0.2774    0.6202    0.9199    0.3922    0.8321    0.9199    
Allele 1            0.0801    0.0392    0.7226    0.3798    0.0801    0.6078    0.1679    0.0801    
====================================================================================================

====================================================================================================
Allele \ Locus      177       178       179       180       181       182       183       184       
====================================================================================================
Allele 0            0.5547    0.4804    0.3922              0.2774    0.2774    0.2774    0.9608    
Allele 1            0.4453    0.5196    0.6078    1.0000    0.7226    0.7226    0.7226    0.0392    
====================================================================================================

====================================================================================================
Allele \ Locus      185       186       187       188       189       190       191       192       
====================================================================================================
Allele 0            0.3922                                  0.7845                                  
Allele 1            0.6078    1.0000    1.0000    1.0000    0.2155    1.0000    1.0000    1.0000    
====================================================================================================

====================================================================================================
Allele \ Locus      193       194       195       196       197       198       199       200       
====================================================================================================
Allele 0                      1.0000    1.0000                                                      
Allele 1            1.0000                        1.0000    1.0000    1.0000    1.0000    1.0000    
====================================================================================================

====================================================================================================
Allele \ Locus      201       202       203       204       205       206       207       208       
====================================================================================================
Allele 0                                          1.0000    1.0000    1.0000              0.4804    
Allele 1            1.0000    1.0000    1.0000                                  1.0000    0.5196    
====================================================================================================

====================================================================================================
Allele \ Locus      209       210       211       212       213       214       215       216       
====================================================================================================
Allele 0                                0.9608              0.3922    0.2774    0.2774    0.2774    
Allele 1            1.0000    1.0000    0.0392    1.0000    0.6078    0.7226    0.7226    0.7226    
====================================================================================================

====================================================================================================
Allele \ Locus      217       218       219       220       221       222       223       224       
====================================================================================================
Allele 0            0.2774    0.2774    0.2774    0.2774    1.0000    0.3922    1.0000              
Allele 1            0.7226    0.7226    0.7226    0.7226              0.6078              1.0000    
====================================================================================================

====================================================================================================
Allele \ Locus      225       226       227       228       229       230       231       232       
====================================================================================================
Allele 0            1.0000    1.0000    1.0000    0.3922    0.3922    0.3922    0.9608    0.9608    
Allele 1                                          0.6078    0.6078    0.6078    0.0392    0.0392    
====================================================================================================

====================================================================================================
Allele \ Locus      233       234       235       236       237       238       239       240       
====================================================================================================
Allele 0            0.9608    0.9608    0.9199    0.3922    0.3922    1.0000    0.9199    1.0000    
Allele 1            0.0392    0.0392    0.0801    0.6078    0.6078              0.0801              
====================================================================================================

====================================================================================================
Allele \ Locus      241       242       243       244       245       246       247       248       
====================================================================================================
Allele 0            0.2774    0.8771    0.9199    1.0000    1.0000    0.9199    0.2774    0.9608    
Allele 1            0.7226    0.1229    0.0801                        0.0801    0.7226    0.0392    
====================================================================================================

====================================================================================================
Allele \ Locus      249       250       251       252       253       254       255       256       
====================================================================================================
Allele 0            0.4804    0.9199              0.3922    0.8321    0.7845    0.8771    0.2774    
Allele 1            0.5196    0.0801    1.0000    0.6078    0.1679    0.2155    0.1229    0.7226    
====================================================================================================

====================================================================================================
Allele \ Locus      257       258       259       260       261       262       263       264       
====================================================================================================
Allele 0            0.2774    0.2774    0.3922              0.9608              0.3922    0.9199    
Allele 1            0.7226    0.7226    0.6078    1.0000    0.0392    1.0000    0.6078    0.0801    
====================================================================================================

====================================================================================================
Allele \ Locus      265       266       267       268       269       270       271       272       
====================================================================================================
Allele 0            0.2774    0.9608    0.2774    0.2774                                  1.0000    
Allele 1            0.7226    0.0392    0.7226    0.7226    1.0000    1.0000    1.0000              
====================================================================================================

====================================================================================================
Allele \ Locus      273       274       275       276       277       278       279       280       
====================================================================================================
Allele 0            1.0000    0.9199    0.2774    0.2774    0.9199    0.2774    0.9199    0.2774    
Allele 1                      0.0801    0.7226    0.7226    0.0801    0.7226    0.0801    0.7226    
====================================================================================================

====================================================================================================
Allele \ Locus      281       282       283       284       285       286       287       288       
====================================================================================================
Allele 0            0.2774    0.2774    0.2774    0.2774    0.9608    0.9608    0.9199              
Allele 1            0.7226    0.7226    0.7226    0.7226    0.0392    0.0392    0.0801    1.0000    
====================================================================================================

====================================================================================================
Allele \ Locus      289       290       291       292       293       294       295       296       
====================================================================================================
Allele 0                      0.3922    1.0000    0.9199    1.0000              0.8321    0.8771    
Allele 1            1.0000    0.6078              0.0801              1.0000    0.1679    0.1229    
====================================================================================================

================================================================================
Allele \ Locus      297       298       299       300       301       302       
================================================================================
Allele 0            0.7845    1.0000    0.9608              0.8771    0.4804    
Allele 1            0.2155              0.0392    1.0000    0.1229    0.5196    
================================================================================


Summary Statistics :


   ***********************************************************************************
   **                                                                               **
   **              Summary of Genic Variation Statistics for All Loci               **
   **          [See Nei (1987) Molecular Evolutionary Genetics (p. 176-187)]        **
   **                                                                               **
   ***********************************************************************************


============================================================
Locus     Sample Size  na*       ne*       h*        I*        
============================================================
 1                13    2.0000    1.1729    0.1474    0.2791
 2                13    2.0000    1.9112    0.4768    0.6697
 3                13    2.0000    1.9969    0.4992    0.6924
 4                13    2.0000    1.1729    0.1474    0.2791
 5                13    2.0000    1.1729    0.1474    0.2791
 6                13    1.0000    1.0000    0.0000    0.0000
 7                13    2.0000    1.9112    0.4768    0.6697
 8                13    2.0000    1.2749    0.2157    0.3727
 9                13    2.0000    1.1729    0.1474    0.2791
 10               13    2.0000    1.2749    0.2157    0.3727
 11               13    2.0000    1.1729    0.1474    0.2791
 12               13    2.0000    1.0815    0.0754    0.1655
 13               13    2.0000    1.1729    0.1474    0.2791
 14               13    2.0000    1.0815    0.0754    0.1655
 15               13    2.0000    1.9112    0.4768    0.6697
 16               13    2.0000    1.9112    0.4768    0.6697
 17               13    2.0000    1.0815    0.0754    0.1655
 18               13    2.0000    1.9112    0.4768    0.6697
 19               13    2.0000    1.2749    0.2157    0.3727
 20               13    2.0000    1.9112    0.4768    0.6697
 21               13    2.0000    1.9112    0.4768    0.6697
 22               13    2.0000    1.0815    0.0754    0.1655
 23               13    2.0000    1.0815    0.0754    0.1655
 24               13    2.0000    1.0815    0.0754    0.1655
 25               13    2.0000    1.9112    0.4768    0.6697
 26               13    2.0000    1.1729    0.1474    0.2791
 27               13    2.0000    1.6690    0.4009    0.5904
 28               13    2.0000    1.1729    0.1474    0.2791
 29               13    2.0000    1.9112    0.4768    0.6697
 30               13    2.0000    1.9112    0.4768    0.6697
 31               13    2.0000    1.1729    0.1474    0.2791
 32               13    2.0000    1.1729    0.1474    0.2791
 33               13    2.0000    1.2749    0.2157    0.3727
 34               13    2.0000    1.1729    0.1474    0.2791
 35               13    2.0000    1.6690    0.4009    0.5904
 36               13    2.0000    1.9112    0.4768    0.6697
 37               13    2.0000    1.0815    0.0754    0.1655
 38               13    2.0000    1.1729    0.1474    0.2791
 39               13    2.0000    1.9969    0.4992    0.6924
 40               13    2.0000    1.9112    0.4768    0.6697
 41               13    2.0000    1.0815    0.0754    0.1655
 42               13    2.0000    1.9969    0.4992    0.6924
 43               13    2.0000    1.6690    0.4009    0.5904
 44               13    2.0000    1.6690    0.4009    0.5904
 45               13    2.0000    1.0815    0.0754    0.1655
 46               13    2.0000    1.2749    0.2157    0.3727
 47               13    2.0000    1.0815    0.0754    0.1655
 48               13    2.0000    1.0815    0.0754    0.1655
 49               13    2.0000    1.9969    0.4992    0.6924
 50               13    2.0000    1.9112    0.4768    0.6697
 51               13    2.0000    1.1729    0.1474    0.2791
 52               13    2.0000    1.1729    0.1474    0.2791
 53               13    2.0000    1.2749    0.2157    0.3727
 54               13    2.0000    1.1729    0.1474    0.2791
 55               13    2.0000    1.9763    0.4940    0.6872
 56               13    2.0000    1.9112    0.4768    0.6697
 57               13    2.0000    1.6690    0.4009    0.5904
 58               13    2.0000    1.6690    0.4009    0.5904
 59               13    2.0000    1.1729    0.1474    0.2791
 60               13    2.0000    1.6690    0.4009    0.5904
 61               13    2.0000    1.9763    0.4940    0.6872
 62               13    2.0000    1.9112    0.4768    0.6697
 63               13    2.0000    1.2749    0.2157    0.3727
 64               13    2.0000    1.1729    0.1474    0.2791
 65               13    2.0000    1.5109    0.3382    0.5212
 66               13    2.0000    1.1729    0.1474    0.2791
 67               13    2.0000    1.1729    0.1474    0.2791
 68               13    2.0000    1.0815    0.0754    0.1655
 69               13    2.0000    1.5109    0.3382    0.5212
 70               13    2.0000    1.9112    0.4768    0.6697
 71               13    2.0000    1.0815    0.0754    0.1655
 72               13    2.0000    1.6690    0.4009    0.5904
 73               13    2.0000    1.0815    0.0754    0.1655
 74               13    2.0000    1.0815    0.0754    0.1655
 75               13    2.0000    1.8908    0.4711    0.6640
 76               13    2.0000    1.9763    0.4940    0.6872
 77               13    2.0000    1.9969    0.4992    0.6924
 78               13    2.0000    1.1729    0.1474    0.2791
 79               13    2.0000    1.9112    0.4768    0.6697
 80               13    2.0000    1.2749    0.2157    0.3727
 81               13    2.0000    1.9112    0.4768    0.6697
 82               13    2.0000    1.9112    0.4768    0.6697
 83               13    2.0000    1.9112    0.4768    0.6697
 84               13    2.0000    1.6690    0.4009    0.5904
 85               13    2.0000    1.1729    0.1474    0.2791
 86               13    2.0000    1.0815    0.0754    0.1655
 87               13    2.0000    1.1729    0.1474    0.2791
 88               13    2.0000    1.2749    0.2157    0.3727
 89               13    2.0000    1.9969    0.4992    0.6924
 90               13    2.0000    1.2749    0.2157    0.3727
 91               13    2.0000    1.1729    0.1474    0.2791
 92               13    2.0000    1.1729    0.1474    0.2791
 93               13    2.0000    1.6690    0.4009    0.5904
 94               13    2.0000    1.9969    0.4992    0.6924
 95               13    2.0000    1.7720    0.4357    0.6273
 96               13    2.0000    1.2749    0.2157    0.3727
 97               13    2.0000    1.9112    0.4768    0.6697
 98               13    2.0000    1.6690    0.4009    0.5904
 99               13    2.0000    1.6690    0.4009    0.5904
 100              13    2.0000    1.6690    0.4009    0.5904
 101              13    2.0000    1.6690    0.4009    0.5904
 102              13    2.0000    1.0815    0.0754    0.1655
 103              13    2.0000    1.6690    0.4009    0.5904
 104              13    2.0000    1.6690    0.4009    0.5904
 105              13    2.0000    1.6690    0.4009    0.5904
 106              13    2.0000    1.6690    0.4009    0.5904
 107              13    2.0000    1.6690    0.4009    0.5904
 108              13    2.0000    1.6690    0.4009    0.5904
 109              13    2.0000    1.1729    0.1474    0.2791
 110              13    2.0000    1.6690    0.4009    0.5904
 111              13    2.0000    1.6690    0.4009    0.5904
 112              13    2.0000    1.6690    0.4009    0.5904
 113              13    2.0000    1.0815    0.0754    0.1655
 114              13    2.0000    1.6690    0.4009    0.5904
 115              13    2.0000    1.6690    0.4009    0.5904
 116              13    2.0000    1.6690    0.4009    0.5904
 117              13    2.0000    1.6690    0.4009    0.5904
 118              13    2.0000    1.6690    0.4009    0.5904
 119              13    2.0000    1.6690    0.4009    0.5904
 120              13    1.0000    1.0000    0.0000    0.0000
 121              13    2.0000    1.6690    0.4009    0.5904
 122              13    2.0000    1.6690    0.4009    0.5904
 123              13    2.0000    1.6690    0.4009    0.5904
 124              13    2.0000    1.9112    0.4768    0.6697
 125              13    2.0000    1.6690    0.4009    0.5904
 126              13    2.0000    1.6690    0.4009    0.5904
 127              13    2.0000    1.0815    0.0754    0.1655
 128              13    2.0000    1.9112    0.4768    0.6697
 129              13    2.0000    1.6690    0.4009    0.5904
 130              13    2.0000    1.6690    0.4009    0.5904
 131              13    2.0000    1.6690    0.4009    0.5904
 132              13    2.0000    1.6690    0.4009    0.5904
 133              13    1.0000    1.0000    0.0000    0.0000
 134              13    1.0000    1.0000    0.0000    0.0000
 135              13    2.0000    1.6690    0.4009    0.5904
 136              13    2.0000    1.9112    0.4768    0.6697
 137              13    2.0000    1.6690    0.4009    0.5904
 138              13    2.0000    1.9112    0.4768    0.6697
 139              13    2.0000    1.0815    0.0754    0.1655
 140              13    2.0000    1.0815    0.0754    0.1655
 141              13    2.0000    1.0815    0.0754    0.1655
 142              13    2.0000    1.2749    0.2157    0.3727
 143              13    2.0000    1.8908    0.4711    0.6640
 144              13    2.0000    1.9112    0.4768    0.6697
 145              13    1.0000    1.0000    0.0000    0.0000
 146              13    2.0000    1.0815    0.0754    0.1655
 147              13    2.0000    1.1729    0.1474    0.2791
 148              13    2.0000    1.9112    0.4768    0.6697
 149              13    2.0000    1.9112    0.4768    0.6697
 150              13    2.0000    1.1729    0.1474    0.2791
 151              13    2.0000    1.1729    0.1474    0.2791
 152              13    2.0000    1.6690    0.4009    0.5904
 153              13    1.0000    1.0000    0.0000    0.0000
 154              13    1.0000    1.0000    0.0000    0.0000
 155              13    2.0000    1.6690    0.4009    0.5904
 156              13    2.0000    1.6690    0.4009    0.5904
 157              13    2.0000    1.6690    0.4009    0.5904
 158              13    2.0000    1.1729    0.1474    0.2791
 159              13    2.0000    1.1729    0.1474    0.2791
 160              13    2.0000    1.1729    0.1474    0.2791
 161              13    2.0000    1.1729    0.1474    0.2791
 162              13    2.0000    1.0815    0.0754    0.1655
 163              13    1.0000    1.0000    0.0000    0.0000
 164              13    1.0000    1.0000    0.0000    0.0000
 165              13    2.0000    1.9112    0.4768    0.6697
 166              13    2.0000    1.8908    0.4711    0.6640
 167              13    1.0000    1.0000    0.0000    0.0000
 168              13    2.0000    1.9112    0.4768    0.6697
 169              13    2.0000    1.1729    0.1474    0.2791
 170              13    2.0000    1.0815    0.0754    0.1655
 171              13    2.0000    1.6690    0.4009    0.5904
 172              13    2.0000    1.8908    0.4711    0.6640
 173              13    2.0000    1.1729    0.1474    0.2791
 174              13    2.0000    1.9112    0.4768    0.6697
 175              13    2.0000    1.3879    0.2795    0.4526
 176              13    2.0000    1.1729    0.1474    0.2791
 177              13    2.0000    1.9763    0.4940    0.6872
 178              13    2.0000    1.9969    0.4992    0.6924
 179              13    2.0000    1.9112    0.4768    0.6697
 180              13    1.0000    1.0000    0.0000    0.0000
 181              13    2.0000    1.6690    0.4009    0.5904
 182              13    2.0000    1.6690    0.4009    0.5904
 183              13    2.0000    1.6690    0.4009    0.5904
 184              13    2.0000    1.0815    0.0754    0.1655
 185              13    2.0000    1.9112    0.4768    0.6697
 186              13    1.0000    1.0000    0.0000    0.0000
 187              13    1.0000    1.0000    0.0000    0.0000
 188              13    1.0000    1.0000    0.0000    0.0000
 189              13    2.0000    1.5109    0.3382    0.5212
 190              13    1.0000    1.0000    0.0000    0.0000
 191              13    1.0000    1.0000    0.0000    0.0000
 192              13    1.0000    1.0000    0.0000    0.0000
 193              13    1.0000    1.0000    0.0000    0.0000
 194              13    1.0000    1.0000    0.0000    0.0000
 195              13    1.0000    1.0000    0.0000    0.0000
 196              13    1.0000    1.0000    0.0000    0.0000
 197              13    1.0000    1.0000    0.0000    0.0000
 198              13    1.0000    1.0000    0.0000    0.0000
 199              13    1.0000    1.0000    0.0000    0.0000
 200              13    1.0000    1.0000    0.0000    0.0000
 201              13    1.0000    1.0000    0.0000    0.0000
 202              13    1.0000    1.0000    0.0000    0.0000
 203              13    1.0000    1.0000    0.0000    0.0000
 204              13    1.0000    1.0000    0.0000    0.0000
 205              13    1.0000    1.0000    0.0000    0.0000
 206              13    1.0000    1.0000    0.0000    0.0000
 207              13    1.0000    1.0000    0.0000    0.0000
 208              13    2.0000    1.9969    0.4992    0.6924
 209              13    1.0000    1.0000    0.0000    0.0000
 210              13    1.0000    1.0000    0.0000    0.0000
 211              13    2.0000    1.0815    0.0754    0.1655
 212              13    1.0000    1.0000    0.0000    0.0000
 213              13    2.0000    1.9112    0.4768    0.6697
 214              13    2.0000    1.6690    0.4009    0.5904
 215              13    2.0000    1.6690    0.4009    0.5904
 216              13    2.0000    1.6690    0.4009    0.5904
 217              13    2.0000    1.6690    0.4009    0.5904
 218              13    2.0000    1.6690    0.4009    0.5904
 219              13    2.0000    1.6690    0.4009    0.5904
 220              13    2.0000    1.6690    0.4009    0.5904
 221              13    1.0000    1.0000    0.0000    0.0000
 222              13    2.0000    1.9112    0.4768    0.6697
 223              13    1.0000    1.0000    0.0000    0.0000
 224              13    1.0000    1.0000    0.0000    0.0000
 225              13    1.0000    1.0000    0.0000    0.0000
 226              13    1.0000    1.0000    0.0000    0.0000
 227              13    1.0000    1.0000    0.0000    0.0000
 228              13    2.0000    1.9112    0.4768    0.6697
 229              13    2.0000    1.9112    0.4768    0.6697
 230              13    2.0000    1.9112    0.4768    0.6697
 231              13    2.0000    1.0815    0.0754    0.1655
 232              13    2.0000    1.0815    0.0754    0.1655
 233              13    2.0000    1.0815    0.0754    0.1655
 234              13    2.0000    1.0815    0.0754    0.1655
 235              13    2.0000    1.1729    0.1474    0.2791
 236              13    2.0000    1.9112    0.4768    0.6697
 237              13    2.0000    1.9112    0.4768    0.6697
 238              13    1.0000    1.0000    0.0000    0.0000
 239              13    2.0000    1.1729    0.1474    0.2791
 240              13    1.0000    1.0000    0.0000    0.0000
 241              13    2.0000    1.6690    0.4009    0.5904
 242              13    2.0000    1.2749    0.2157    0.3727
 243              13    2.0000    1.1729    0.1474    0.2791
 244              13    1.0000    1.0000    0.0000    0.0000
 245              13    1.0000    1.0000    0.0000    0.0000
 246              13    2.0000    1.1729    0.1474    0.2791
 247              13    2.0000    1.6690    0.4009    0.5904
 248              13    2.0000    1.0815    0.0754    0.1655
 249              13    2.0000    1.9969    0.4992    0.6924
 250              13    2.0000    1.1729    0.1474    0.2791
 251              13    1.0000    1.0000    0.0000    0.0000
 252              13    2.0000    1.9112    0.4768    0.6697
 253              13    2.0000    1.3879    0.2795    0.4526
 254              13    2.0000    1.5109    0.3382    0.5212
 255              13    2.0000    1.2749    0.2157    0.3727
 256              13    2.0000    1.6690    0.4009    0.5904
 257              13    2.0000    1.6690    0.4009    0.5904
 258              13    2.0000    1.6690    0.4009    0.5904
 259              13    2.0000    1.9112    0.4768    0.6697
 260              13    1.0000    1.0000    0.0000    0.0000
 261              13    2.0000    1.0815    0.0754    0.1655
 262              13    1.0000    1.0000    0.0000    0.0000
 263              13    2.0000    1.9112    0.4768    0.6697
 264              13    2.0000    1.1729    0.1474    0.2791
 265              13    2.0000    1.6690    0.4009    0.5904
 266              13    2.0000    1.0815    0.0754    0.1655
 267              13    2.0000    1.6690    0.4009    0.5904
 268              13    2.0000    1.6690    0.4009    0.5904
 269              13    1.0000    1.0000    0.0000    0.0000
 270              13    1.0000    1.0000    0.0000    0.0000
 271              13    1.0000    1.0000    0.0000    0.0000
 272              13    1.0000    1.0000    0.0000    0.0000
 273              13    1.0000    1.0000    0.0000    0.0000
 274              13    2.0000    1.1729    0.1474    0.2791
 275              13    2.0000    1.6690    0.4009    0.5904
 276              13    2.0000    1.6690    0.4009    0.5904
 277              13    2.0000    1.1729    0.1474    0.2791
 278              13    2.0000    1.6690    0.4009    0.5904
 279              13    2.0000    1.1729    0.1474    0.2791
 280              13    2.0000    1.6690    0.4009    0.5904
 281              13    2.0000    1.6690    0.4009    0.5904
 282              13    2.0000    1.6690    0.4009    0.5904
 283              13    2.0000    1.6690    0.4009    0.5904
 284              13    2.0000    1.6690    0.4009    0.5904
 285              13    2.0000    1.0815    0.0754    0.1655
 286              13    2.0000    1.0815    0.0754    0.1655
 287              13    2.0000    1.1729    0.1474    0.2791
 288              13    1.0000    1.0000    0.0000    0.0000
 289              13    1.0000    1.0000    0.0000    0.0000
 290              13    2.0000    1.9112    0.4768    0.6697
 291              13    1.0000    1.0000    0.0000    0.0000
 292              13    2.0000    1.1729    0.1474    0.2791
 293              13    1.0000    1.0000    0.0000    0.0000
 294              13    1.0000    1.0000    0.0000    0.0000
 295              13    2.0000    1.3879    0.2795    0.4526
 296              13    2.0000    1.2749    0.2157    0.3727
 297              13    2.0000    1.5109    0.3382    0.5212
 298              13    1.0000    1.0000    0.0000    0.0000
 299              13    2.0000    1.0815    0.0754    0.1655
 300              13    1.0000    1.0000    0.0000    0.0000
 301              13    2.0000    1.2749    0.2157    0.3727
 302              13    2.0000    1.9969    0.4992    0.6924

Mean              13    1.8013    1.4169    0.2476    0.3772
St. Dev                 0.3997    0.3597    0.1863    0.2553
============================================================
* na = Observed number of alleles
* ne = Effective number of alleles [Kimura and Crow (1964)]
* h = Nei's (1973) gene diversity
* I = Shannon's Information index [Lewontin (1972)]

The number of polymorphic loci is :     242
The percentage of polymorphic loci is : 80.13 %


*****************************************************************************************************************


Population ID :      6
Population name :     none

Gene Frequency :
====================================================================================================
Allele \ Locus      1         2         3         4         5         6         7         8         
====================================================================================================
Allele 0            0.9199    0.3397    0.2774    0.8321    0.8987    1.0000    0.3397    0.9405    
Allele 1            0.0801    0.6603    0.7226    0.1679    0.1013              0.6603    0.0595    
====================================================================================================

====================================================================================================
Allele \ Locus      9         10        11        12        13        14        15        16        
====================================================================================================
Allele 0            0.9199    0.9608    0.9199    0.9806    0.9405    0.9199    0.3397    0.3397    
Allele 1            0.0801    0.0392    0.0801    0.0194    0.0595    0.0801    0.6603    0.6603    
====================================================================================================

====================================================================================================
Allele \ Locus      17        18        19        20        21        22        23        24        
====================================================================================================
Allele 0            0.9608    0.3397    0.9405    0.3397    0.3397    0.8987    0.9608    0.9608    
Allele 1            0.0392    0.6603    0.0595    0.6603    0.6603    0.1013    0.0392    0.0392    
====================================================================================================

====================================================================================================
Allele \ Locus      25        26        27        28        29        30        31        32        
====================================================================================================
Allele 0            0.2774    0.9405    0.4804    0.9199    0.2774    0.1961    0.9405    0.9608    
Allele 1            0.7226    0.0595    0.5196    0.0801    0.7226    0.8039    0.0595    0.0392    
====================================================================================================

====================================================================================================
Allele \ Locus      33        34        35        36        37        38        39        40        
====================================================================================================
Allele 0            0.9405    0.9199    0.2774    0.2774    0.9608    0.8086    0.3922    0.2774    
Allele 1            0.0595    0.0801    0.7226    0.7226    0.0392    0.1914    0.6078    0.7226    
====================================================================================================

====================================================================================================
Allele \ Locus      41        42        43        44        45        46        47        48        
====================================================================================================
Allele 0            0.9608    0.4385    0.1961    0.3922    0.9806    0.9199    0.9806    0.9806    
Allele 1            0.0392    0.5615    0.8039    0.6078    0.0194    0.0801    0.0194    0.0194    
====================================================================================================

====================================================================================================
Allele \ Locus      49        50        51        52        53        54        55        56        
====================================================================================================
Allele 0            0.3922    0.4385    0.8987    0.9405    0.8771    0.9405    0.3922    0.4385    
Allele 1            0.6078    0.5615    0.1013    0.0595    0.1229    0.0595    0.6078    0.5615    
====================================================================================================

====================================================================================================
Allele \ Locus      57        58        59        60        61        62        63        64        
====================================================================================================
Allele 0            0.1961    0.3397    0.9405    0.1961    0.9199    0.2774    0.9608    0.9608    
Allele 1            0.8039    0.6603    0.0595    0.8039    0.0801    0.7226    0.0392    0.0392    
====================================================================================================

====================================================================================================
Allele \ Locus      65        66        67        68        69        70        71        72        
====================================================================================================
Allele 0            0.5547    0.9199    0.9405    0.9405    0.3397    0.4385    0.9806    0.3922    
Allele 1            0.4453    0.0801    0.0595    0.0595    0.6603    0.5615    0.0194    0.6078    
====================================================================================================

====================================================================================================
Allele \ Locus      73        74        75        76        77        78        79        80        
====================================================================================================
Allele 0            0.9405    0.9806    0.4385    0.5189    0.3397    0.9608    0.2774    0.8987    
Allele 1            0.0595    0.0194    0.5615    0.4811    0.6603    0.0392    0.7226    0.1013    
====================================================================================================

====================================================================================================
Allele \ Locus      81        82        83        84        85        86        87        88        
====================================================================================================
Allele 0            0.3397    0.2774    0.3397    0.3397    0.9199    0.9806    0.9199    0.9199    
Allele 1            0.6603    0.7226    0.6603    0.6603    0.0801    0.0194    0.0801    0.0801    
====================================================================================================

====================================================================================================
Allele \ Locus      89        90        91        92        93        94        95        96        
====================================================================================================
Allele 0            0.2774    0.9608    0.9405    0.9199    0.3397    0.3922    0.4804    0.9405    
Allele 1            0.7226    0.0392    0.0595    0.0801    0.6603    0.6078    0.5196    0.0595    
====================================================================================================

====================================================================================================
Allele \ Locus      97        98        99        100       101       102       103       104       
====================================================================================================
Allele 0            0.3397    0.2774    0.2774    0.1961    0.1961    0.9608    0.2774    0.2774    
Allele 1            0.6603    0.7226    0.7226    0.8039    0.8039    0.0392    0.7226    0.7226    
====================================================================================================

====================================================================================================
Allele \ Locus      105       106       107       108       109       110       111       112       
====================================================================================================
Allele 0            0.2774    0.2774    0.2774    0.3397    0.9806    0.1961    0.1961    0.1961    
Allele 1            0.7226    0.7226    0.7226    0.6603    0.0194    0.8039    0.8039    0.8039    
====================================================================================================

====================================================================================================
Allele \ Locus      113       114       115       116       117       118       119       120       
====================================================================================================
Allele 0            0.9608    0.1961              0.1961    0.1961    0.2774    0.2774    1.0000    
Allele 1            0.0392    0.8039    1.0000    0.8039    0.8039    0.7226    0.7226              
====================================================================================================

====================================================================================================
Allele \ Locus      121       122       123       124       125       126       127       128       
====================================================================================================
Allele 0            0.1961    0.1961    0.1961    0.3397    0.1961    0.2774    0.9608    0.1961    
Allele 1            0.8039    0.8039    0.8039    0.6603    0.8039    0.7226    0.0392    0.8039    
====================================================================================================

====================================================================================================
Allele \ Locus      129       130       131       132       133       134       135       136       
====================================================================================================
Allele 0            0.2774    0.1961    0.1961    0.1961              1.0000    0.1961    0.2774    
Allele 1            0.7226    0.8039    0.8039    0.8039    1.0000              0.8039    0.7226    
====================================================================================================

====================================================================================================
Allele \ Locus      137       138       139       140       141       142       143       144       
====================================================================================================
Allele 0            0.1961    0.3397    0.9608    0.9608    0.9608    0.8987    0.7071    0.3397    
Allele 1            0.8039    0.6603    0.0392    0.0392    0.0392    0.1013    0.2929    0.6603    
====================================================================================================

====================================================================================================
Allele \ Locus      145       146       147       148       149       150       151       152       
====================================================================================================
Allele 0            0.7845    0.9608    0.9608    0.5883    0.5883    0.9405    0.9405    0.3397    
Allele 1            0.2155    0.0392    0.0392    0.4117    0.4117    0.0595    0.0595    0.6603    
====================================================================================================

====================================================================================================
Allele \ Locus      153       154       155       156       157       158       159       160       
====================================================================================================
Allele 0            0.3397    0.9405    0.1961    0.1961    0.1961    0.9199    0.9405    0.8549    
Allele 1            0.6603    0.0595    0.8039    0.8039    0.8039    0.0801    0.0595    0.1451    
====================================================================================================

====================================================================================================
Allele \ Locus      161       162       163       164       165       166       167       168       
====================================================================================================
Allele 0            0.9199    0.9405    1.0000    1.0000    0.4804    0.2774    0.9806    0.2774    
Allele 1            0.0801    0.0595                        0.5196    0.7226    0.0194    0.7226    
====================================================================================================

====================================================================================================
Allele \ Locus      169       170       171       172       173       174       175       176       
====================================================================================================
Allele 0            0.9608    0.9405    0.2774              0.9199              0.9405    0.9405    
Allele 1            0.0392    0.0595    0.7226    1.0000    0.0801    1.0000    0.0595    0.0595    
====================================================================================================

====================================================================================================
Allele \ Locus      177       178       179       180       181       182       183       184       
====================================================================================================
Allele 0            0.4385    0.4385    0.4385              0.2774    0.1961    0.2774    0.9608    
Allele 1            0.5615    0.5615    0.5615    1.0000    0.7226    0.8039    0.7226    0.0392    
====================================================================================================

====================================================================================================
Allele \ Locus      185       186       187       188       189       190       191       192       
====================================================================================================
Allele 0            0.2774                                  0.5189                                  
Allele 1            0.7226    1.0000    1.0000    1.0000    0.4811    1.0000    1.0000    1.0000    
====================================================================================================

====================================================================================================
Allele \ Locus      193       194       195       196       197       198       199       200       
====================================================================================================
Allele 0                      1.0000    1.0000                                                      
Allele 1            1.0000                        1.0000    1.0000    1.0000    1.0000    1.0000    
====================================================================================================

====================================================================================================
Allele \ Locus      201       202       203       204       205       206       207       208       
====================================================================================================
Allele 0                                          1.0000    1.0000    1.0000              0.3922    
Allele 1            1.0000    1.0000    1.0000                                  1.0000    0.6078    
====================================================================================================

====================================================================================================
Allele \ Locus      209       210       211       212       213       214       215       216       
====================================================================================================
Allele 0                                0.9806              0.3397    0.3922    0.2774    0.2774    
Allele 1            1.0000    1.0000    0.0194    1.0000    0.6603    0.6078    0.7226    0.7226    
====================================================================================================

====================================================================================================
Allele \ Locus      217       218       219       220       221       222       223       224       
====================================================================================================
Allele 0            0.2774    0.2774    0.2774    0.1961    1.0000    0.3397    1.0000              
Allele 1            0.7226    0.7226    0.7226    0.8039              0.6603              1.0000    
====================================================================================================

====================================================================================================
Allele \ Locus      225       226       227       228       229       230       231       232       
====================================================================================================
Allele 0            1.0000    1.0000    1.0000    0.4804    0.3922    0.4804    0.9405    0.9405    
Allele 1                                          0.5196    0.6078    0.5196    0.0595    0.0595    
====================================================================================================

====================================================================================================
Allele \ Locus      233       234       235       236       237       238       239       240       
====================================================================================================
Allele 0            0.9405    0.9405    0.8987    0.2774    0.2774    1.0000    0.9405    1.0000    
Allele 1            0.0595    0.0595    0.1013    0.7226    0.7226              0.0595              
====================================================================================================

====================================================================================================
Allele \ Locus      241       242       243       244       245       246       247       248       
====================================================================================================
Allele 0            0.1961    0.9405    0.9199    1.0000    1.0000    0.9405    0.2774    0.9608    
Allele 1            0.8039    0.0595    0.0801                        0.0595    0.7226    0.0392    
====================================================================================================

====================================================================================================
Allele \ Locus      249       250       251       252       253       254       255       256       
====================================================================================================
Allele 0                      0.9405              0.2774    0.9608    0.8549    0.9405    0.1961    
Allele 1            1.0000    0.0595    1.0000    0.7226    0.0392    0.1451    0.0595    0.8039    
====================================================================================================

====================================================================================================
Allele \ Locus      257       258       259       260       261       262       263       264       
====================================================================================================
Allele 0            0.3397    0.3397    0.2774              0.9608              0.3397    0.9806    
Allele 1            0.6603    0.6603    0.7226    1.0000    0.0392    1.0000    0.6603    0.0194    
====================================================================================================

====================================================================================================
Allele \ Locus      265       266       267       268       269       270       271       272       
====================================================================================================
Allele 0            0.3397    0.9405    0.1961    0.2774                                  1.0000    
Allele 1            0.6603    0.0595    0.8039    0.7226    1.0000    1.0000    1.0000              
====================================================================================================

====================================================================================================
Allele \ Locus      273       274       275       276       277       278       279       280       
====================================================================================================
Allele 0            1.0000    0.9405    0.2774    0.2774    0.9608    0.1961    0.9608    0.1961    
Allele 1                      0.0595    0.7226    0.7226    0.0392    0.8039    0.0392    0.8039    
====================================================================================================

====================================================================================================
Allele \ Locus      281       282       283       284       285       286       287       288       
====================================================================================================
Allele 0            0.1961    0.1961    0.1961    0.1961    0.9608    0.9608    0.8987              
Allele 1            0.8039    0.8039    0.8039    0.8039    0.0392    0.0392    0.1013    1.0000    
====================================================================================================

====================================================================================================
Allele \ Locus      289       290       291       292       293       294       295       296       
====================================================================================================
Allele 0                                1.0000    0.9405    1.0000              0.8549    0.8987    
Allele 1            1.0000    1.0000              0.0595              1.0000    0.1451    0.1013    
====================================================================================================

================================================================================
Allele \ Locus      297       298       299       300       301       302       
================================================================================
Allele 0            0.8987    1.0000    0.9405              0.9199    0.4385    
Allele 1            0.1013              0.0595    1.0000    0.0801    0.5615    
================================================================================


Summary Statistics :


   ***********************************************************************************
   **                                                                               **
   **              Summary of Genic Variation Statistics for All Loci               **
   **          [See Nei (1987) Molecular Evolutionary Genetics (p. 176-187)]        **
   **                                                                               **
   ***********************************************************************************


============================================================
Locus     Sample Size  na*       ne*       h*        I*        
============================================================
 1                26    2.0000    1.1729    0.1474    0.2791
 2                26    2.0000    1.8136    0.4486    0.6408
 3                26    2.0000    1.6690    0.4009    0.5904
 4                26    2.0000    1.3879    0.2795    0.4526
 5                26    2.0000    1.2226    0.1820    0.3279
 6                26    1.0000    1.0000    0.0000    0.0000
 7                26    2.0000    1.8136    0.4486    0.6408
 8                26    2.0000    1.1259    0.1118    0.2255
 9                26    2.0000    1.1729    0.1474    0.2791
 10               26    2.0000    1.0815    0.0754    0.1655
 11               26    2.0000    1.1729    0.1474    0.2791
 12               26    2.0000    1.0396    0.0381    0.0958
 13               26    2.0000    1.1259    0.1118    0.2255
 14               26    2.0000    1.1729    0.1474    0.2791
 15               26    2.0000    1.8136    0.4486    0.6408
 16               26    2.0000    1.8136    0.4486    0.6408
 17               26    2.0000    1.0815    0.0754    0.1655
 18               26    2.0000    1.8136    0.4486    0.6408
 19               26    2.0000    1.1259    0.1118    0.2255
 20               26    2.0000    1.8136    0.4486    0.6408
 21               26    2.0000    1.8136    0.4486    0.6408
 22               26    2.0000    1.2226    0.1820    0.3279
 23               26    2.0000    1.0815    0.0754    0.1655
 24               26    2.0000    1.0815    0.0754    0.1655
 25               26    2.0000    1.6690    0.4009    0.5904
 26               26    2.0000    1.1259    0.1118    0.2255
 27               26    2.0000    1.9969    0.4992    0.6924
 28               26    2.0000    1.1729    0.1474    0.2791
 29               26    2.0000    1.6690    0.4009    0.5904
 30               26    2.0000    1.4605    0.3153    0.4950
 31               26    2.0000    1.1259    0.1118    0.2255
 32               26    2.0000    1.0815    0.0754    0.1655
 33               26    2.0000    1.1259    0.1118    0.2255
 34               26    2.0000    1.1729    0.1474    0.2791
 35               26    2.0000    1.6690    0.4009    0.5904
 36               26    2.0000    1.6690    0.4009    0.5904
 37               26    2.0000    1.0815    0.0754    0.1655
 38               26    2.0000    1.4483    0.3095    0.4882
 39               26    2.0000    1.9112    0.4768    0.6697
 40               26    2.0000    1.6690    0.4009    0.5904
 41               26    2.0000    1.0815    0.0754    0.1655
 42               26    2.0000    1.9702    0.4924    0.6856
 43               26    2.0000    1.4605    0.3153    0.4950
 44               26    2.0000    1.9112    0.4768    0.6697
 45               26    2.0000    1.0396    0.0381    0.0958
 46               26    2.0000    1.1729    0.1474    0.2791
 47               26    2.0000    1.0396    0.0381    0.0958
 48               26    2.0000    1.0396    0.0381    0.0958
 49               26    2.0000    1.9112    0.4768    0.6697
 50               26    2.0000    1.9702    0.4924    0.6856
 51               26    2.0000    1.2226    0.1820    0.3279
 52               26    2.0000    1.1259    0.1118    0.2255
 53               26    2.0000    1.2749    0.2157    0.3727
 54               26    2.0000    1.1259    0.1118    0.2255
 55               26    2.0000    1.9112    0.4768    0.6697
 56               26    2.0000    1.9702    0.4924    0.6856
 57               26    2.0000    1.4605    0.3153    0.4950
 58               26    2.0000    1.8136    0.4486    0.6408
 59               26    2.0000    1.1259    0.1118    0.2255
 60               26    2.0000    1.4605    0.3153    0.4950
 61               26    2.0000    1.1729    0.1474    0.2791
 62               26    2.0000    1.6690    0.4009    0.5904
 63               26    2.0000    1.0815    0.0754    0.1655
 64               26    2.0000    1.0815    0.0754    0.1655
 65               26    2.0000    1.9763    0.4940    0.6872
 66               26    2.0000    1.1729    0.1474    0.2791
 67               26    2.0000    1.1259    0.1118    0.2255
 68               26    2.0000    1.1259    0.1118    0.2255
 69               26    2.0000    1.8136    0.4486    0.6408
 70               26    2.0000    1.9702    0.4924    0.6856
 71               26    2.0000    1.0396    0.0381    0.0958
 72               26    2.0000    1.9112    0.4768    0.6697
 73               26    2.0000    1.1259    0.1118    0.2255
 74               26    2.0000    1.0396    0.0381    0.0958
 75               26    2.0000    1.9702    0.4924    0.6856
 76               26    2.0000    1.9972    0.4993    0.6924
 77               26    2.0000    1.8136    0.4486    0.6408
 78               26    2.0000    1.0815    0.0754    0.1655
 79               26    2.0000    1.6690    0.4009    0.5904
 80               26    2.0000    1.2226    0.1820    0.3279
 81               26    2.0000    1.8136    0.4486    0.6408
 82               26    2.0000    1.6690    0.4009    0.5904
 83               26    2.0000    1.8136    0.4486    0.6408
 84               26    2.0000    1.8136    0.4486    0.6408
 85               26    2.0000    1.1729    0.1474    0.2791
 86               26    2.0000    1.0396    0.0381    0.0958
 87               26    2.0000    1.1729    0.1474    0.2791
 88               26    2.0000    1.1729    0.1474    0.2791
 89               26    2.0000    1.6690    0.4009    0.5904
 90               26    2.0000    1.0815    0.0754    0.1655
 91               26    2.0000    1.1259    0.1118    0.2255
 92               26    2.0000    1.1729    0.1474    0.2791
 93               26    2.0000    1.8136    0.4486    0.6408
 94               26    2.0000    1.9112    0.4768    0.6697
 95               26    2.0000    1.9969    0.4992    0.6924
 96               26    2.0000    1.1259    0.1118    0.2255
 97               26    2.0000    1.8136    0.4486    0.6408
 98               26    2.0000    1.6690    0.4009    0.5904
 99               26    2.0000    1.6690    0.4009    0.5904
 100              26    2.0000    1.4605    0.3153    0.4950
 101              26    2.0000    1.4605    0.3153    0.4950
 102              26    2.0000    1.0815    0.0754    0.1655
 103              26    2.0000    1.6690    0.4009    0.5904
 104              26    2.0000    1.6690    0.4009    0.5904
 105              26    2.0000    1.6690    0.4009    0.5904
 106              26    2.0000    1.6690    0.4009    0.5904
 107              26    2.0000    1.6690    0.4009    0.5904
 108              26    2.0000    1.8136    0.4486    0.6408
 109              26    2.0000    1.0396    0.0381    0.0958
 110              26    2.0000    1.4605    0.3153    0.4950
 111              26    2.0000    1.4605    0.3153    0.4950
 112              26    2.0000    1.4605    0.3153    0.4950
 113              26    2.0000    1.0815    0.0754    0.1655
 114              26    2.0000    1.4605    0.3153    0.4950
 115              26    1.0000    1.0000    0.0000    0.0000
 116              26    2.0000    1.4605    0.3153    0.4950
 117              26    2.0000    1.4605    0.3153    0.4950
 118              26    2.0000    1.6690    0.4009    0.5904
 119              26    2.0000    1.6690    0.4009    0.5904
 120              26    1.0000    1.0000    0.0000    0.0000
 121              26    2.0000    1.4605    0.3153    0.4950
 122              26    2.0000    1.4605    0.3153    0.4950
 123              26    2.0000    1.4605    0.3153    0.4950
 124              26    2.0000    1.8136    0.4486    0.6408
 125              26    2.0000    1.4605    0.3153    0.4950
 126              26    2.0000    1.6690    0.4009    0.5904
 127              26    2.0000    1.0815    0.0754    0.1655
 128              26    2.0000    1.4605    0.3153    0.4950
 129              26    2.0000    1.6690    0.4009    0.5904
 130              26    2.0000    1.4605    0.3153    0.4950
 131              26    2.0000    1.4605    0.3153    0.4950
 132              26    2.0000    1.4605    0.3153    0.4950
 133              26    1.0000    1.0000    0.0000    0.0000
 134              26    1.0000    1.0000    0.0000    0.0000
 135              26    2.0000    1.4605    0.3153    0.4950
 136              26    2.0000    1.6690    0.4009    0.5904
 137              26    2.0000    1.4605    0.3153    0.4950
 138              26    2.0000    1.8136    0.4486    0.6408
 139              26    2.0000    1.0815    0.0754    0.1655
 140              26    2.0000    1.0815    0.0754    0.1655
 141              26    2.0000    1.0815    0.0754    0.1655
 142              26    2.0000    1.2226    0.1820    0.3279
 143              26    2.0000    1.7071    0.4142    0.6047
 144              26    2.0000    1.8136    0.4486    0.6408
 145              26    2.0000    1.5109    0.3382    0.5212
 146              26    2.0000    1.0815    0.0754    0.1655
 147              26    2.0000    1.0815    0.0754    0.1655
 148              26    2.0000    1.9394    0.4844    0.6775
 149              26    2.0000    1.9394    0.4844    0.6775
 150              26    2.0000    1.1259    0.1118    0.2255
 151              26    2.0000    1.1259    0.1118    0.2255
 152              26    2.0000    1.8136    0.4486    0.6408
 153              26    2.0000    1.8136    0.4486    0.6408
 154              26    2.0000    1.1259    0.1118    0.2255
 155              26    2.0000    1.4605    0.3153    0.4950
 156              26    2.0000    1.4605    0.3153    0.4950
 157              26    2.0000    1.4605    0.3153    0.4950
 158              26    2.0000    1.1729    0.1474    0.2791
 159              26    2.0000    1.1259    0.1118    0.2255
 160              26    2.0000    1.3301    0.2482    0.4142
 161              26    2.0000    1.1729    0.1474    0.2791
 162              26    2.0000    1.1259    0.1118    0.2255
 163              26    1.0000    1.0000    0.0000    0.0000
 164              26    1.0000    1.0000    0.0000    0.0000
 165              26    2.0000    1.9969    0.4992    0.6924
 166              26    2.0000    1.6690    0.4009    0.5904
 167              26    2.0000    1.0396    0.0381    0.0958
 168              26    2.0000    1.6690    0.4009    0.5904
 169              26    2.0000    1.0815    0.0754    0.1655
 170              26    2.0000    1.1259    0.1118    0.2255
 171              26    2.0000    1.6690    0.4009    0.5904
 172              26    1.0000    1.0000    0.0000    0.0000
 173              26    2.0000    1.1729    0.1474    0.2791
 174              26    1.0000    1.0000    0.0000    0.0000
 175              26    2.0000    1.1259    0.1118    0.2255
 176              26    2.0000    1.1259    0.1118    0.2255
 177              26    2.0000    1.9702    0.4924    0.6856
 178              26    2.0000    1.9702    0.4924    0.6856
 179              26    2.0000    1.9702    0.4924    0.6856
 180              26    1.0000    1.0000    0.0000    0.0000
 181              26    2.0000    1.6690    0.4009    0.5904
 182              26    2.0000    1.4605    0.3153    0.4950
 183              26    2.0000    1.6690    0.4009    0.5904
 184              26    2.0000    1.0815    0.0754    0.1655
 185              26    2.0000    1.6690    0.4009    0.5904
 186              26    1.0000    1.0000    0.0000    0.0000
 187              26    1.0000    1.0000    0.0000    0.0000
 188              26    1.0000    1.0000    0.0000    0.0000
 189              26    2.0000    1.9972    0.4993    0.6924
 190              26    1.0000    1.0000    0.0000    0.0000
 191              26    1.0000    1.0000    0.0000    0.0000
 192              26    1.0000    1.0000    0.0000    0.0000
 193              26    1.0000    1.0000    0.0000    0.0000
 194              26    1.0000    1.0000    0.0000    0.0000
 195              26    1.0000    1.0000    0.0000    0.0000
 196              26    1.0000    1.0000    0.0000    0.0000
 197              26    1.0000    1.0000    0.0000    0.0000
 198              26    1.0000    1.0000    0.0000    0.0000
 199              26    1.0000    1.0000    0.0000    0.0000
 200              26    1.0000    1.0000    0.0000    0.0000
 201              26    1.0000    1.0000    0.0000    0.0000
 202              26    1.0000    1.0000    0.0000    0.0000
 203              26    1.0000    1.0000    0.0000    0.0000
 204              26    1.0000    1.0000    0.0000    0.0000
 205              26    1.0000    1.0000    0.0000    0.0000
 206              26    1.0000    1.0000    0.0000    0.0000
 207              26    1.0000    1.0000    0.0000    0.0000
 208              26    2.0000    1.9112    0.4768    0.6697
 209              26    1.0000    1.0000    0.0000    0.0000
 210              26    1.0000    1.0000    0.0000    0.0000
 211              26    2.0000    1.0396    0.0381    0.0958
 212              26    1.0000    1.0000    0.0000    0.0000
 213              26    2.0000    1.8136    0.4486    0.6408
 214              26    2.0000    1.9112    0.4768    0.6697
 215              26    2.0000    1.6690    0.4009    0.5904
 216              26    2.0000    1.6690    0.4009    0.5904
 217              26    2.0000    1.6690    0.4009    0.5904
 218              26    2.0000    1.6690    0.4009    0.5904
 219              26    2.0000    1.6690    0.4009    0.5904
 220              26    2.0000    1.4605    0.3153    0.4950
 221              26    1.0000    1.0000    0.0000    0.0000
 222              26    2.0000    1.8136    0.4486    0.6408
 223              26    1.0000    1.0000    0.0000    0.0000
 224              26    1.0000    1.0000    0.0000    0.0000
 225              26    1.0000    1.0000    0.0000    0.0000
 226              26    1.0000    1.0000    0.0000    0.0000
 227              26    1.0000    1.0000    0.0000    0.0000
 228              26    2.0000    1.9969    0.4992    0.6924
 229              26    2.0000    1.9112    0.4768    0.6697
 230              26    2.0000    1.9969    0.4992    0.6924
 231              26    2.0000    1.1259    0.1118    0.2255
 232              26    2.0000    1.1259    0.1118    0.2255
 233              26    2.0000    1.1259    0.1118    0.2255
 234              26    2.0000    1.1259    0.1118    0.2255
 235              26    2.0000    1.2226    0.1820    0.3279
 236              26    2.0000    1.6690    0.4009    0.5904
 237              26    2.0000    1.6690    0.4009    0.5904
 238              26    1.0000    1.0000    0.0000    0.0000
 239              26    2.0000    1.1259    0.1118    0.2255
 240              26    1.0000    1.0000    0.0000    0.0000
 241              26    2.0000    1.4605    0.3153    0.4950
 242              26    2.0000    1.1259    0.1118    0.2255
 243              26    2.0000    1.1729    0.1474    0.2791
 244              26    1.0000    1.0000    0.0000    0.0000
 245              26    1.0000    1.0000    0.0000    0.0000
 246              26    2.0000    1.1259    0.1118    0.2255
 247              26    2.0000    1.6690    0.4009    0.5904
 248              26    2.0000    1.0815    0.0754    0.1655
 249              26    1.0000    1.0000    0.0000    0.0000
 250              26    2.0000    1.1259    0.1118    0.2255
 251              26    1.0000    1.0000    0.0000    0.0000
 252              26    2.0000    1.6690    0.4009    0.5904
 253              26    2.0000    1.0815    0.0754    0.1655
 254              26    2.0000    1.3301    0.2482    0.4142
 255              26    2.0000    1.1259    0.1118    0.2255
 256              26    2.0000    1.4605    0.3153    0.4950
 257              26    2.0000    1.8136    0.4486    0.6408
 258              26    2.0000    1.8136    0.4486    0.6408
 259              26    2.0000    1.6690    0.4009    0.5904
 260              26    1.0000    1.0000    0.0000    0.0000
 261              26    2.0000    1.0815    0.0754    0.1655
 262              26    1.0000    1.0000    0.0000    0.0000
 263              26    2.0000    1.8136    0.4486    0.6408
 264              26    2.0000    1.0396    0.0381    0.0958
 265              26    2.0000    1.8136    0.4486    0.6408
 266              26    2.0000    1.1259    0.1118    0.2255
 267              26    2.0000    1.4605    0.3153    0.4950
 268              26    2.0000    1.6690    0.4009    0.5904
 269              26    1.0000    1.0000    0.0000    0.0000
 270              26    1.0000    1.0000    0.0000    0.0000
 271              26    1.0000    1.0000    0.0000    0.0000
 272              26    1.0000    1.0000    0.0000    0.0000
 273              26    1.0000    1.0000    0.0000    0.0000
 274              26    2.0000    1.1259    0.1118    0.2255
 275              26    2.0000    1.6690    0.4009    0.5904
 276              26    2.0000    1.6690    0.4009    0.5904
 277              26    2.0000    1.0815    0.0754    0.1655
 278              26    2.0000    1.4605    0.3153    0.4950
 279              26    2.0000    1.0815    0.0754    0.1655
 280              26    2.0000    1.4605    0.3153    0.4950
 281              26    2.0000    1.4605    0.3153    0.4950
 282              26    2.0000    1.4605    0.3153    0.4950
 283              26    2.0000    1.4605    0.3153    0.4950
 284              26    2.0000    1.4605    0.3153    0.4950
 285              26    2.0000    1.0815    0.0754    0.1655
 286              26    2.0000    1.0815    0.0754    0.1655
 287              26    2.0000    1.2226    0.1820    0.3279
 288              26    1.0000    1.0000    0.0000    0.0000
 289              26    1.0000    1.0000    0.0000    0.0000
 290              26    1.0000    1.0000    0.0000    0.0000
 291              26    1.0000    1.0000    0.0000    0.0000
 292              26    2.0000    1.1259    0.1118    0.2255
 293              26    1.0000    1.0000    0.0000    0.0000
 294              26    1.0000    1.0000    0.0000    0.0000
 295              26    2.0000    1.3301    0.2482    0.4142
 296              26    2.0000    1.2226    0.1820    0.3279
 297              26    2.0000    1.2226    0.1820    0.3279
 298              26    1.0000    1.0000    0.0000    0.0000
 299              26    2.0000    1.1259    0.1118    0.2255
 300              26    1.0000    1.0000    0.0000    0.0000
 301              26    2.0000    1.1729    0.1474    0.2791
 302              26    2.0000    1.9702    0.4924    0.6856

Mean              26    1.7980    1.3586    0.2206    0.3432
St. Dev                 0.4021    0.3356    0.1785    0.2472
============================================================
* na = Observed number of alleles
* ne = Effective number of alleles [Kimura and Crow (1964)]
* h = Nei's (1973) gene diversity
* I = Shannon's Information index [Lewontin (1972)]

The number of polymorphic loci is :     241
The percentage of polymorphic loci is : 79.80 %


*****************************************************************************************************************


   ***********************************************************************************
   **                                                                               **
   **                      The Ewens-Watterson Test for Neutrality                  **
   **      [See Manly (1985) 'The Statistics of Natural Selection' (p.272-282)]     **
   **                                                                               **
   ***********************************************************************************


Population ID : 1
Population Name :   PLJN

====================================================================================================
Locus     n       k       Obs. F    Min F     Max F     Mean*     SE*       L95*      U95*
====================================================================================================
1         21      2       0.8196    0.5000    0.9093    0.7383    0.0221    0.5011    0.9093    
2         21      2       0.5003    0.5000    0.9093    0.7405    0.0216    0.5011    0.9093    
3         21      2       0.5081    0.5000    0.9093    0.7336    0.0223    0.5011    0.9093    
4         21      2       0.9071    0.5000    0.9093    0.7374    0.0226    0.5011    0.9093    
5         21      2       0.8196    0.5000    0.9093    0.7395    0.0222    0.5011    0.9093    
6         21      2       0.9071    0.5000    0.9093    0.7353    0.0228    0.5011    0.9093    
7         21      2       0.5733    0.5000    0.9093    0.7340    0.0222    0.5011    0.9093    
8         21      2       0.9071    0.5000    0.9093    0.7320    0.0226    0.5011    0.9093    
9         21      2       0.9071    0.5000    0.9093    0.7344    0.0234    0.5011    0.9093    
10        21      2       0.9071    0.5000    0.9093    0.7258    0.0232    0.5011    0.9093    
11        21      2       0.9530    0.5000    0.9093    0.7325    0.0215    0.5011    0.9093    
12        21      2       0.9071    0.5000    0.9093    0.7358    0.0233    0.5011    0.9093    
13        21      2       0.9071    0.5000    0.9093    0.7302    0.0223    0.5011    0.9093    
14        21      2       0.8626    0.5000    0.9093    0.7394    0.0216    0.5011    0.9093    
15        21      2       0.5733    0.5000    0.9093    0.7330    0.0218    0.5011    0.9093    
16        21      2       0.6588    0.5000    0.9093    0.7340    0.0228    0.5011    0.9093    
17        21      2       0.8626    0.5000    0.9093    0.7393    0.0218    0.5011    0.9093    
18        21      2       0.5024    0.5000    0.9093    0.7411    0.0213    0.5011    0.9093    
19        21      2       0.9071    0.5000    0.9093    0.7367    0.0233    0.5011    0.9093    
20        21      2       0.5024    0.5000    0.9093    0.7321    0.0214    0.5011    0.9093    
21        21      2       0.5298    0.5000    0.9093    0.7310    0.0229    0.5011    0.9093    
22        21      2       0.9530    0.5000    0.9093    0.7359    0.0220    0.5011    0.9093    
23        21      2       0.7003    0.5000    0.9093    0.7309    0.0227    0.5011    0.9093    
24        21      2       0.7781    0.5000    0.9093    0.7362    0.0223    0.5011    0.9093    
25        21      2       0.5298    0.5000    0.9093    0.7283    0.0216    0.5011    0.9093    
26        21      2       0.7003    0.5000    0.9093    0.7364    0.0228    0.5011    0.9093    
27        21      2       0.5003    0.5000    0.9093    0.7354    0.0224    0.5011    0.9093    
28        21      2       0.8196    0.5000    0.9093    0.7336    0.0224    0.5011    0.9093    
29        21      2       0.5081    0.5000    0.9093    0.7375    0.0222    0.5011    0.9093    
30        21      2       0.5298    0.5000    0.9093    0.7348    0.0225    0.5011    0.9093    
31        21      2       0.8196    0.5000    0.9093    0.7332    0.0226    0.5011    0.9093    
32        21      2       0.9071    0.5000    0.9093    0.7308    0.0224    0.5011    0.9093    
33        21      2       0.5478    0.5000    0.9093    0.7347    0.0226    0.5011    0.9093    
34        21      2       0.8196    0.5000    0.9093    0.7337    0.0220    0.5011    0.9093    
35        21      2       0.5298    0.5000    0.9093    0.7403    0.0214    0.5011    0.9093    
36        21      2       0.5298    0.5000    0.9093    0.7268    0.0224    0.5011    0.9093    
37        21      2       0.8626    0.5000    0.9093    0.7401    0.0220    0.5011    0.9093    
38        21      2       0.8626    0.5000    0.9093    0.7360    0.0217    0.5011    0.9093    
39        21      2       0.5003    0.5000    0.9093    0.7333    0.0226    0.5011    0.9093    
40        21      2       0.5120    0.5000    0.9093    0.7401    0.0219    0.5011    0.9093    
41        21      2       0.8626    0.5000    0.9093    0.7333    0.0225    0.5011    0.9093    
42        21      2       0.5024    0.5000    0.9093    0.7373    0.0232    0.5011    0.9093    
43        21      2       0.5003    0.5000    0.9093    0.7294    0.0224    0.5011    0.9093    
44        21      2       0.5120    0.5000    0.9093    0.7418    0.0221    0.5011    0.9093    
45        21      2       0.8196    0.5000    0.9093    0.7370    0.0214    0.5011    0.9093    
46        21      2       0.8196    0.5000    0.9093    0.7344    0.0221    0.5011    0.9093    
47        21      2       0.6645    0.5000    0.9093    0.7396    0.0224    0.5011    0.9093    
48        21      2       0.7383    0.5000    0.9093    0.7417    0.0232    0.5011    0.9093    
49        21      2       0.5120    0.5000    0.9093    0.7344    0.0223    0.5011    0.9093    
50        21      2       0.9530    0.5000    0.9093    0.7348    0.0224    0.5011    0.9093    
51        21      2       0.9530    0.5000    0.9093    0.7310    0.0219    0.5011    0.9093    
52        21      2       0.6645    0.5000    0.9093    0.7269    0.0229    0.5011    0.9093    
53        21      2       0.7003    0.5000    0.9093    0.7443    0.0222    0.5011    0.9093    
54        21      2       0.8626    0.5000    0.9093    0.7314    0.0226    0.5011    0.9093    
55        21      2       0.5081    0.5000    0.9093    0.7356    0.0222    0.5011    0.9093    
56        21      2       0.6588    0.5000    0.9093    0.7376    0.0226    0.5011    0.9093    
57        21      2       0.5081    0.5000    0.9093    0.7327    0.0224    0.5011    0.9093    
58        21      2       0.6588    0.5000    0.9093    0.7264    0.0230    0.5011    0.9093    
59        21      2       0.7781    0.5000    0.9093    0.7309    0.0225    0.5011    0.9093    
60        21      2       0.5120    0.5000    0.9093    0.7337    0.0222    0.5011    0.9093    
61        21      2       0.5722    0.5000    0.9093    0.7351    0.0231    0.5011    0.9093    
62        21      2       0.5081    0.5000    0.9093    0.7393    0.0216    0.5011    0.9093    
63        21      2       0.9071    0.5000    0.9093    0.7326    0.0228    0.5011    0.9093    
64        21      2       0.7383    0.5000    0.9093    0.7301    0.0215    0.5011    0.9093    
65        21      2       0.6645    0.5000    0.9093    0.7346    0.0221    0.5011    0.9093    
66        21      2       0.8196    0.5000    0.9093    0.7411    0.0233    0.5011    0.9093    
67        21      2       0.8196    0.5000    0.9093    0.7289    0.0226    0.5011    0.9093    
68        21      2       0.7781    0.5000    0.9093    0.7401    0.0225    0.5011    0.9093    
69        21      2       0.5120    0.5000    0.9093    0.7323    0.0218    0.5011    0.9093    
70        21      2       0.5081    0.5000    0.9093    0.7297    0.0221    0.5011    0.9093    
71        21      2       0.6645    0.5000    0.9093    0.7314    0.0222    0.5011    0.9093    
72        21      2       0.5298    0.5000    0.9093    0.7337    0.0216    0.5011    0.9093    
73        21      2       0.9071    0.5000    0.9093    0.7421    0.0228    0.5011    0.9093    
74        21      2       0.9071    0.5000    0.9093    0.7307    0.0226    0.5011    0.9093    
75        21      2       0.5024    0.5000    0.9093    0.7358    0.0230    0.5011    0.9093    
76        21      2       0.6001    0.5000    0.9093    0.7331    0.0228    0.5011    0.9093    
77        21      2       0.6588    0.5000    0.9093    0.7422    0.0220    0.5011    0.9093    
78        21      2       0.8196    0.5000    0.9093    0.7418    0.0224    0.5011    0.9093    
79        21      2       0.5298    0.5000    0.9093    0.7358    0.0222    0.5011    0.9093    
80        21      2       0.9071    0.5000    0.9093    0.7352    0.0228    0.5011    0.9093    
81        21      2       0.5003    0.5000    0.9093    0.7357    0.0217    0.5011    0.9093    
82        21      2       0.5003    0.5000    0.9093    0.7296    0.0222    0.5011    0.9093    
83        21      2       0.7003    0.5000    0.9093    0.7366    0.0230    0.5011    0.9093    
84        21      2       0.5003    0.5000    0.9093    0.7378    0.0224    0.5011    0.9093    
85        21      2       0.5298    0.5000    0.9093    0.7445    0.0216    0.5011    0.9093    
86        21      2       0.9071    0.5000    0.9093    0.7387    0.0216    0.5011    0.9093    
87        21      2       0.8626    0.5000    0.9093    0.7403    0.0223    0.5011    0.9093    
88        21      2       0.8626    0.5000    0.9093    0.7317    0.0233    0.5011    0.9093    
89        21      2       0.5024    0.5000    0.9093    0.7356    0.0226    0.5011    0.9093    
90        21      2       0.8196    0.5000    0.9093    0.7337    0.0225    0.5011    0.9093    
91        21      2       0.7781    0.5000    0.9093    0.7339    0.0228    0.5011    0.9093    
92        21      2       0.6310    0.5000    0.9093    0.7450    0.0225    0.5011    0.9093    
93        21      2       0.5275    0.5000    0.9093    0.7271    0.0216    0.5011    0.9093    
94        21      2       0.5298    0.5000    0.9093    0.7416    0.0214    0.5011    0.9093    
95        21      2       0.5722    0.5000    0.9093    0.7362    0.0215    0.5011    0.9093    
96        21      2       0.9071    0.5000    0.9093    0.7355    0.0219    0.5011    0.9093    
97        21      2       0.5024    0.5000    0.9093    0.7371    0.0225    0.5011    0.9093    
98        21      2       0.5733    0.5000    0.9093    0.7303    0.0226    0.5011    0.9093    
99        21      2       0.6588    0.5000    0.9093    0.7356    0.0219    0.5011    0.9093    
100       21      2       0.6588    0.5000    0.9093    0.7361    0.0219    0.5011    0.9093    
101       21      2       0.6588    0.5000    0.9093    0.7322    0.0224    0.5011    0.9093    
102       21      2       0.9530    0.5000    0.9093    0.7304    0.0221    0.5011    0.9093    
103       21      2       0.6588    0.5000    0.9093    0.7397    0.0217    0.5011    0.9093    
104       21      2       0.5733    0.5000    0.9093    0.7302    0.0217    0.5011    0.9093    
105       21      2       0.5733    0.5000    0.9093    0.7384    0.0219    0.5011    0.9093    
106       21      2       0.6588    0.5000    0.9093    0.7308    0.0226    0.5011    0.9093    
107       21      2       0.5733    0.5000    0.9093    0.7328    0.0224    0.5011    0.9093    
108       21      2       0.5733    0.5000    0.9093    0.7302    0.0226    0.5011    0.9093    
109       21      2       0.8626    0.5000    0.9093    0.7308    0.0227    0.5011    0.9093    
110       21      2       0.6588    0.5000    0.9093    0.7327    0.0235    0.5011    0.9093    
111       21      2       0.6588    0.5000    0.9093    0.7421    0.0225    0.5011    0.9093    
112       21      2       0.6588    0.5000    0.9093    0.7314    0.0219    0.5011    0.9093    
113       21      2       0.9530    0.5000    0.9093    0.7364    0.0226    0.5011    0.9093    
114       21      2       0.6588    0.5000    0.9093    0.7370    0.0227    0.5011    0.9093    
115       21      2       0.5733    0.5000    0.9093    0.7286    0.0226    0.5011    0.9093    
116       21      2       0.5733    0.5000    0.9093    0.7303    0.0234    0.5011    0.9093    
117       21      2       0.6588    0.5000    0.9093    0.7371    0.0222    0.5011    0.9093    
118       21      2       0.5733    0.5000    0.9093    0.7279    0.0221    0.5011    0.9093    
119       21      1       1.0000    1.0000    1.0000      ****      ****      ****      ****    
120       21      2       0.8626    0.5000    0.9093    0.7347    0.0227    0.5011    0.9093    
121       21      2       0.6588    0.5000    0.9093    0.7414    0.0225    0.5011    0.9093    
122       21      2       0.6588    0.5000    0.9093    0.7260    0.0230    0.5011    0.9093    
123       21      2       0.6588    0.5000    0.9093    0.7267    0.0220    0.5011    0.9093    
124       21      2       0.6588    0.5000    0.9093    0.7430    0.0224    0.5011    0.9093    
125       21      2       0.6588    0.5000    0.9093    0.7242    0.0222    0.5011    0.9093    
126       21      2       0.6588    0.5000    0.9093    0.7386    0.0223    0.5011    0.9093    
127       21      2       0.9530    0.5000    0.9093    0.7328    0.0219    0.5011    0.9093    
128       21      2       0.5733    0.5000    0.9093    0.7369    0.0228    0.5011    0.9093    
129       21      2       0.5733    0.5000    0.9093    0.7371    0.0225    0.5011    0.9093    
130       21      2       0.5733    0.5000    0.9093    0.7378    0.0217    0.5011    0.9093    
131       21      2       0.6588    0.5000    0.9093    0.7396    0.0218    0.5011    0.9093    
132       21      2       0.5733    0.5000    0.9093    0.7275    0.0214    0.5011    0.9093    
133       21      1       1.0000    1.0000    1.0000      ****      ****      ****      ****    
134       21      2       0.8626    0.5000    0.9093    0.7402    0.0211    0.5011    0.9093    
135       21      2       0.6588    0.5000    0.9093    0.7354    0.0218    0.5011    0.9093    
136       21      2       0.6588    0.5000    0.9093    0.7373    0.0221    0.5011    0.9093    
137       21      2       0.6588    0.5000    0.9093    0.7294    0.0231    0.5011    0.9093    
138       21      2       0.6588    0.5000    0.9093    0.7254    0.0229    0.5011    0.9093    
139       21      2       0.6645    0.5000    0.9093    0.7322    0.0228    0.5011    0.9093    
140       21      2       0.7383    0.5000    0.9093    0.7312    0.0224    0.5011    0.9093    
141       21      2       0.9530    0.5000    0.9093    0.7277    0.0222    0.5011    0.9093    
142       21      2       0.9530    0.5000    0.9093    0.7380    0.0225    0.5011    0.9093    
143       21      2       0.5733    0.5000    0.9093    0.7380    0.0225    0.5011    0.9093    
144       21      2       0.5275    0.5000    0.9093    0.7425    0.0227    0.5011    0.9093    
145       21      2       0.5081    0.5000    0.9093    0.7368    0.0228    0.5011    0.9093    
146       21      2       0.5024    0.5000    0.9093    0.7303    0.0226    0.5011    0.9093    
147       21      2       0.5478    0.5000    0.9093    0.7372    0.0223    0.5011    0.9093    
148       21      2       0.8196    0.5000    0.9093    0.7332    0.0222    0.5011    0.9093    
149       21      2       0.8626    0.5000    0.9093    0.7331    0.0219    0.5011    0.9093    
150       21      2       0.5003    0.5000    0.9093    0.7409    0.0225    0.5011    0.9093    
151       21      2       0.5003    0.5000    0.9093    0.7398    0.0214    0.5011    0.9093    
152       21      2       0.5275    0.5000    0.9093    0.7295    0.0226    0.5011    0.9093    
153       21      2       0.5024    0.5000    0.9093    0.7398    0.0228    0.5011    0.9093    
154       21      2       0.9071    0.5000    0.9093    0.7293    0.0232    0.5011    0.9093    
155       21      2       0.5024    0.5000    0.9093    0.7333    0.0231    0.5011    0.9093    
156       21      2       0.5024    0.5000    0.9093    0.7414    0.0222    0.5011    0.9093    
157       21      2       0.5024    0.5000    0.9093    0.7304    0.0221    0.5011    0.9093    
158       21      2       0.8196    0.5000    0.9093    0.7398    0.0230    0.5011    0.9093    
159       21      2       0.9071    0.5000    0.9093    0.7299    0.0229    0.5011    0.9093    
160       21      2       0.9071    0.5000    0.9093    0.7264    0.0228    0.5011    0.9093    
161       21      2       0.5024    0.5000    0.9093    0.7289    0.0210    0.5011    0.9093    
162       21      2       0.7781    0.5000    0.9093    0.7291    0.0219    0.5011    0.9093    
163       21      2       0.7383    0.5000    0.9093    0.7288    0.0230    0.5011    0.9093    
164       21      2       0.5120    0.5000    0.9093    0.7375    0.0216    0.5011    0.9093    
165       21      1       1.0000    1.0000    1.0000      ****      ****      ****      ****    
166       21      2       0.6588    0.5000    0.9093    0.7327    0.0225    0.5011    0.9093    
167       21      2       0.6001    0.5000    0.9093    0.7365    0.0226    0.5011    0.9093    
168       21      2       0.6310    0.5000    0.9093    0.7324    0.0230    0.5011    0.9093    
169       21      2       0.5275    0.5000    0.9093    0.7334    0.0219    0.5011    0.9093    
170       21      2       0.5275    0.5000    0.9093    0.7381    0.0226    0.5011    0.9093    
171       21      2       0.6310    0.5000    0.9093    0.7438    0.0217    0.5011    0.9093    
172       21      1       1.0000    1.0000    1.0000      ****      ****      ****      ****    
173       21      1       1.0000    1.0000    1.0000      ****      ****      ****      ****    
174       21      2       0.8626    0.5000    0.9093    0.7371    0.0226    0.5011    0.9093    
175       21      2       0.8196    0.5000    0.9093    0.7363    0.0230    0.5011    0.9093    
176       21      2       0.8196    0.5000    0.9093    0.7321    0.0235    0.5011    0.9093    
177       21      2       0.9530    0.5000    0.9093    0.7347    0.0225    0.5011    0.9093    
178       21      2       0.5275    0.5000    0.9093    0.7446    0.0216    0.5011    0.9093    
179       21      2       0.6645    0.5000    0.9093    0.7380    0.0224    0.5011    0.9093    
180       21      2       0.5298    0.5000    0.9093    0.7355    0.0228    0.5011    0.9093    
181       21      2       0.5081    0.5000    0.9093    0.7337    0.0223    0.5011    0.9093    
182       21      2       0.5081    0.5000    0.9093    0.7370    0.0221    0.5011    0.9093    
183       21      2       0.5003    0.5000    0.9093    0.7331    0.0214    0.5011    0.9093    
184       21      2       0.5722    0.5000    0.9093    0.7332    0.0216    0.5011    0.9093    
185       21      2       0.5081    0.5000    0.9093    0.7336    0.0224    0.5011    0.9093    
186       21      2       0.5003    0.5000    0.9093    0.7267    0.0220    0.5011    0.9093    
187       21      2       0.5081    0.5000    0.9093    0.7381    0.0218    0.5011    0.9093    
188       21      2       0.5003    0.5000    0.9093    0.7401    0.0216    0.5011    0.9093    
189       21      1       1.0000    1.0000    1.0000      ****      ****      ****      ****    
190       21      2       0.5081    0.5000    0.9093    0.7432    0.0227    0.5011    0.9093    
191       21      2       0.5003    0.5000    0.9093    0.7253    0.0220    0.5011    0.9093    
192       21      2       0.5081    0.5000    0.9093    0.7348    0.0221    0.5011    0.9093    
193       21      2       0.5003    0.5000    0.9093    0.7470    0.0220    0.5011    0.9093    
194       21      2       0.6645    0.5000    0.9093    0.7278    0.0228    0.5011    0.9093    
195       21      2       0.9071    0.5000    0.9093    0.7233    0.0224    0.5011    0.9093    
196       21      2       0.5298    0.5000    0.9093    0.7388    0.0226    0.5011    0.9093    
197       21      2       0.5298    0.5000    0.9093    0.7375    0.0221    0.5011    0.9093    
198       21      2       0.5298    0.5000    0.9093    0.7329    0.0227    0.5011    0.9093    
199       21      2       0.5298    0.5000    0.9093    0.7363    0.0224    0.5011    0.9093    
200       21      2       0.5298    0.5000    0.9093    0.7344    0.0225    0.5011    0.9093    
201       21      2       0.5298    0.5000    0.9093    0.7325    0.0225    0.5011    0.9093    
202       21      2       0.5298    0.5000    0.9093    0.7347    0.0221    0.5011    0.9093    
203       21      2       0.5298    0.5000    0.9093    0.7272    0.0226    0.5011    0.9093    
204       21      2       0.8196    0.5000    0.9093    0.7345    0.0232    0.5011    0.9093    
205       21      2       0.8196    0.5000    0.9093    0.7425    0.0228    0.5011    0.9093    
206       21      2       0.8196    0.5000    0.9093    0.7277    0.0224    0.5011    0.9093    
207       21      2       0.5003    0.5000    0.9093    0.7340    0.0225    0.5011    0.9093    
208       21      1       1.0000    1.0000    1.0000      ****      ****      ****      ****    
209       21      2       0.5081    0.5000    0.9093    0.7351    0.0224    0.5011    0.9093    
210       21      2       0.5081    0.5000    0.9093    0.7327    0.0223    0.5011    0.9093    
211       21      2       0.9530    0.5000    0.9093    0.7380    0.0220    0.5011    0.9093    
212       21      2       0.5733    0.5000    0.9093    0.7331    0.0217    0.5011    0.9093    
213       21      2       0.5081    0.5000    0.9093    0.7311    0.0230    0.5011    0.9093    
214       21      2       0.5081    0.5000    0.9093    0.7388    0.0220    0.5011    0.9093    
215       21      2       0.5081    0.5000    0.9093    0.7419    0.0221    0.5011    0.9093    
216       21      2       0.5081    0.5000    0.9093    0.7383    0.0219    0.5011    0.9093    
217       21      2       0.5081    0.5000    0.9093    0.7386    0.0221    0.5011    0.9093    
218       21      2       0.5081    0.5000    0.9093    0.7418    0.0221    0.5011    0.9093    
219       21      2       0.5081    0.5000    0.9093    0.7345    0.0222    0.5011    0.9093    
220       21      2       0.5081    0.5000    0.9093    0.7369    0.0219    0.5011    0.9093    
221       21      2       0.7781    0.5000    0.9093    0.7394    0.0216    0.5011    0.9093    
222       21      2       0.5733    0.5000    0.9093    0.7343    0.0227    0.5011    0.9093    
223       21      2       0.8196    0.5000    0.9093    0.7373    0.0223    0.5011    0.9093    
224       21      2       0.5298    0.5000    0.9093    0.7403    0.0227    0.5011    0.9093    
225       21      2       0.6001    0.5000    0.9093    0.7391    0.0223    0.5011    0.9093    
226       21      2       0.6001    0.5000    0.9093    0.7431    0.0214    0.5011    0.9093    
227       21      2       0.6001    0.5000    0.9093    0.7412    0.0225    0.5011    0.9093    
228       21      2       0.5024    0.5000    0.9093    0.7313    0.0228    0.5011    0.9093    
229       21      2       0.5024    0.5000    0.9093    0.7305    0.0231    0.5011    0.9093    
230       21      2       0.5275    0.5000    0.9093    0.7304    0.0234    0.5011    0.9093    
231       21      2       0.9530    0.5000    0.9093    0.7338    0.0228    0.5011    0.9093    
232       21      2       0.9530    0.5000    0.9093    0.7332    0.0223    0.5011    0.9093    
233       21      2       0.9530    0.5000    0.9093    0.7265    0.0222    0.5011    0.9093    
234       21      2       0.7003    0.5000    0.9093    0.7296    0.0221    0.5011    0.9093    
235       21      2       0.9071    0.5000    0.9093    0.7339    0.0231    0.5011    0.9093    
236       21      2       0.5733    0.5000    0.9093    0.7422    0.0218    0.5011    0.9093    
237       21      2       0.5733    0.5000    0.9093    0.7386    0.0217    0.5011    0.9093    
238       21      2       0.9071    0.5000    0.9093    0.7337    0.0220    0.5011    0.9093    
239       21      1       1.0000    1.0000    1.0000      ****      ****      ****      ****    
240       21      2       0.9071    0.5000    0.9093    0.7314    0.0229    0.5011    0.9093    
241       21      2       0.5298    0.5000    0.9093    0.7345    0.0230    0.5011    0.9093    
242       21      1       1.0000    1.0000    1.0000      ****      ****      ****      ****    
243       21      1       1.0000    1.0000    1.0000      ****      ****      ****      ****    
244       21      1       1.0000    1.0000    1.0000      ****      ****      ****      ****    
245       21      2       0.8626    0.5000    0.9093    0.7318    0.0221    0.5011    0.9093    
246       21      2       0.8626    0.5000    0.9093    0.7349    0.0228    0.5011    0.9093    
247       21      2       0.5298    0.5000    0.9093    0.7391    0.0233    0.5011    0.9093    
248       21      1       1.0000    1.0000    1.0000      ****      ****      ****      ****    
249       21      2       0.5298    0.5000    0.9093    0.7356    0.0228    0.5011    0.9093    
250       21      1       1.0000    1.0000    1.0000      ****      ****      ****      ****    
251       21      2       0.5081    0.5000    0.9093    0.7383    0.0217    0.5011    0.9093    
252       21      2       0.5081    0.5000    0.9093    0.7385    0.0221    0.5011    0.9093    
253       21      2       0.8196    0.5000    0.9093    0.7350    0.0222    0.5011    0.9093    
254       21      2       0.8196    0.5000    0.9093    0.7362    0.0230    0.5011    0.9093    
255       21      2       0.8626    0.5000    0.9093    0.7328    0.0222    0.5011    0.9093    
256       21      2       0.6588    0.5000    0.9093    0.7294    0.0223    0.5011    0.9093    
257       21      2       0.5081    0.5000    0.9093    0.7377    0.0212    0.5011    0.9093    
258       21      2       0.5081    0.5000    0.9093    0.7330    0.0222    0.5011    0.9093    
259       21      2       0.5081    0.5000    0.9093    0.7319    0.0216    0.5011    0.9093    
260       21      2       0.5081    0.5000    0.9093    0.7360    0.0223    0.5011    0.9093    
261       21      2       0.9530    0.5000    0.9093    0.7348    0.0234    0.5011    0.9093    
262       21      2       0.5081    0.5000    0.9093    0.7355    0.0228    0.5011    0.9093    
263       21      2       0.5081    0.5000    0.9093    0.7284    0.0221    0.5011    0.9093    
264       21      2       0.8196    0.5000    0.9093    0.7296    0.0231    0.5011    0.9093    
265       21      2       0.5003    0.5000    0.9093    0.7329    0.0224    0.5011    0.9093    
266       21      2       0.8626    0.5000    0.9093    0.7269    0.0223    0.5011    0.9093    
267       21      2       0.6588    0.5000    0.9093    0.7322    0.0217    0.5011    0.9093    
268       21      2       0.5081    0.5000    0.9093    0.7455    0.0220    0.5011    0.9093    
269       21      2       0.5081    0.5000    0.9093    0.7284    0.0238    0.5011    0.9093    
270       21      2       0.5081    0.5000    0.9093    0.7292    0.0225    0.5011    0.9093    
271       21      2       0.5081    0.5000    0.9093    0.7420    0.0219    0.5011    0.9093    
272       21      2       0.8196    0.5000    0.9093    0.7273    0.0222    0.5011    0.9093    
273       21      2       0.8196    0.5000    0.9093    0.7408    0.0224    0.5011    0.9093    
274       21      1       1.0000    1.0000    1.0000      ****      ****      ****      ****    
275       21      2       0.5081    0.5000    0.9093    0.7361    0.0228    0.5011    0.9093    
276       21      2       0.5081    0.5000    0.9093    0.7306    0.0227    0.5011    0.9093    
277       21      2       0.8196    0.5000    0.9093    0.7262    0.0234    0.5011    0.9093    
278       21      2       0.5003    0.5000    0.9093    0.7360    0.0228    0.5011    0.9093    
279       21      2       0.9071    0.5000    0.9093    0.7295    0.0211    0.5011    0.9093    
280       21      2       0.6588    0.5000    0.9093    0.7293    0.0226    0.5011    0.9093    
281       21      2       0.5081    0.5000    0.9093    0.7307    0.0221    0.5011    0.9093    
282       21      2       0.5081    0.5000    0.9093    0.7335    0.0224    0.5011    0.9093    
283       21      2       0.5081    0.5000    0.9093    0.7366    0.0217    0.5011    0.9093    
284       21      2       0.5081    0.5000    0.9093    0.7376    0.0224    0.5011    0.9093    
285       21      2       0.8196    0.5000    0.9093    0.7365    0.0212    0.5011    0.9093    
286       21      2       0.8196    0.5000    0.9093    0.7380    0.0223    0.5011    0.9093    
287       21      2       0.9071    0.5000    0.9093    0.7301    0.0230    0.5011    0.9093    
288       21      2       0.5733    0.5000    0.9093    0.7397    0.0221    0.5011    0.9093    
289       21      2       0.5733    0.5000    0.9093    0.7385    0.0212    0.5011    0.9093    
290       21      2       0.5733    0.5000    0.9093    0.7302    0.0226    0.5011    0.9093    
291       21      2       0.9071    0.5000    0.9093    0.7323    0.0226    0.5011    0.9093    
292       21      1       1.0000    1.0000    1.0000      ****      ****      ****      ****    
293       21      2       0.9071    0.5000    0.9093    0.7302    0.0224    0.5011    0.9093    
294       21      2       0.5298    0.5000    0.9093    0.7397    0.0220    0.5011    0.9093    
295       21      1       1.0000    1.0000    1.0000      ****      ****      ****      ****    
296       21      1       1.0000    1.0000    1.0000      ****      ****      ****      ****    
297       21      1       1.0000    1.0000    1.0000      ****      ****      ****      ****    
298       21      2       0.8626    0.5000    0.9093    0.7332    0.0231    0.5011    0.9093    
299       21      2       0.8626    0.5000    0.9093    0.7416    0.0214    0.5011    0.9093    
300       21      2       0.5298    0.5000    0.9093    0.7415    0.0215    0.5011    0.9093    
301       21      1       1.0000    1.0000    1.0000      ****      ****      ****      ****    
302       21      2       0.5298    0.5000    0.9093    0.7303    0.0221    0.5011    0.9093    
====================================================================================================

 * These statistics were calculated using 1000 simulated samples.


*****************************************************************************************************************


Population ID : 2
Population Name :  none

====================================================================================================
Locus     n       k       Obs. F    Min F     Max F     Mean*     SE*       L95*      U95*
====================================================================================================
1         23      2       0.6570    0.5000    0.9168    0.7426    0.0232    0.5009    0.9168    
2         23      2       0.5138    0.5000    0.9168    0.7480    0.0229    0.5009    0.9168    
3         23      2       0.5386    0.5000    0.9168    0.7420    0.0232    0.5009    0.9168    
4         23      2       0.7959    0.5000    0.9168    0.7327    0.0236    0.5009    0.9168    
5         23      1       1.0000    1.0000    1.0000      ****      ****      ****      ****    
6         23      1       1.0000    1.0000    1.0000      ****      ****      ****      ****    
7         23      2       0.5138    0.5000    0.9168    0.7402    0.0231    0.5009    0.9168    
8         23      2       0.7959    0.5000    0.9168    0.7434    0.0222    0.5009    0.9168    
9         23      2       0.9150    0.5000    0.9168    0.7469    0.0234    0.5009    0.9168    
10        23      2       0.8344    0.5000    0.9168    0.7428    0.0226    0.5009    0.9168    
11        23      2       0.9570    0.5000    0.9168    0.7443    0.0219    0.5009    0.9168    
12        23      2       0.7232    0.5000    0.9168    0.7404    0.0231    0.5009    0.9168    
13        23      2       0.8741    0.5000    0.9168    0.7368    0.0233    0.5009    0.9168    
14        23      2       0.8344    0.5000    0.9168    0.7459    0.0223    0.5009    0.9168    
15        23      2       0.5841    0.5000    0.9168    0.7340    0.0231    0.5009    0.9168    
16        23      2       0.5841    0.5000    0.9168    0.7405    0.0235    0.5009    0.9168    
17        23      2       0.9150    0.5000    0.9168    0.7345    0.0238    0.5009    0.9168    
18        23      2       0.6699    0.5000    0.9168    0.7434    0.0226    0.5009    0.9168    
19        23      2       0.8741    0.5000    0.9168    0.7405    0.0236    0.5009    0.9168    
20        23      2       0.5841    0.5000    0.9168    0.7413    0.0232    0.5009    0.9168    
21        23      2       0.5386    0.5000    0.9168    0.7523    0.0225    0.5009    0.9168    
22        23      2       0.9570    0.5000    0.9168    0.7447    0.0229    0.5009    0.9168    
23        23      2       0.9150    0.5000    0.9168    0.7465    0.0226    0.5009    0.9168    
24        23      2       0.9150    0.5000    0.9168    0.7430    0.0229    0.5009    0.9168    
25        23      2       0.5138    0.5000    0.9168    0.7379    0.0245    0.5009    0.9168    
26        23      2       0.9150    0.5000    0.9168    0.7462    0.0228    0.5009    0.9168    
27        23      2       0.5138    0.5000    0.9168    0.7381    0.0225    0.5009    0.9168    
28        23      2       0.8344    0.5000    0.9168    0.7387    0.0236    0.5009    0.9168    
29        23      2       0.5386    0.5000    0.9168    0.7390    0.0229    0.5009    0.9168    
30        23      2       0.6699    0.5000    0.9168    0.7428    0.0231    0.5009    0.9168    
31        23      2       0.7959    0.5000    0.9168    0.7372    0.0230    0.5009    0.9168    
32        23      2       0.9150    0.5000    0.9168    0.7444    0.0237    0.5009    0.9168    
33        23      2       0.8741    0.5000    0.9168    0.7402    0.0241    0.5009    0.9168    
34        23      2       0.8741    0.5000    0.9168    0.7402    0.0227    0.5009    0.9168    
35        23      1       1.0000    1.0000    1.0000      ****      ****      ****      ****    
36        23      2       0.6699    0.5000    0.9168    0.7364    0.0238    0.5009    0.9168    
37        23      2       0.9150    0.5000    0.9168    0.7426    0.0231    0.5009    0.9168    
38        23      2       0.7959    0.5000    0.9168    0.7412    0.0230    0.5009    0.9168    
39        23      2       0.5002    0.5000    0.9168    0.7400    0.0235    0.5009    0.9168    
40        23      2       0.5023    0.5000    0.9168    0.7385    0.0228    0.5009    0.9168    
41        23      2       0.7959    0.5000    0.9168    0.7440    0.0222    0.5009    0.9168    
42        23      2       0.6699    0.5000    0.9168    0.7389    0.0237    0.5009    0.9168    
43        23      2       0.6699    0.5000    0.9168    0.7478    0.0232    0.5009    0.9168    
44        23      2       0.5023    0.5000    0.9168    0.7364    0.0233    0.5009    0.9168    
45        23      2       0.9150    0.5000    0.9168    0.7405    0.0227    0.5009    0.9168    
46        23      2       0.6268    0.5000    0.9168    0.7281    0.0227    0.5009    0.9168    
47        23      2       0.9570    0.5000    0.9168    0.7409    0.0222    0.5009    0.9168    
48        23      2       0.9570    0.5000    0.9168    0.7425    0.0225    0.5009    0.9168    
49        23      2       0.5023    0.5000    0.9168    0.7442    0.0225    0.5009    0.9168    
50        23      2       0.9150    0.5000    0.9168    0.7335    0.0230    0.5009    0.9168    
51        23      2       0.9570    0.5000    0.9168    0.7445    0.0230    0.5009    0.9168    
52        23      2       0.7232    0.5000    0.9168    0.7392    0.0232    0.5009    0.9168    
53        23      2       0.6268    0.5000    0.9168    0.7472    0.0227    0.5009    0.9168    
54        23      2       0.8741    0.5000    0.9168    0.7421    0.0236    0.5009    0.9168    
55        23      2       0.5841    0.5000    0.9168    0.7481    0.0230    0.5009    0.9168    
56        23      2       0.5386    0.5000    0.9168    0.7358    0.0232    0.5009    0.9168    
57        23      2       0.6699    0.5000    0.9168    0.7499    0.0227    0.5009    0.9168    
58        23      2       0.5386    0.5000    0.9168    0.7437    0.0226    0.5009    0.9168    
59        23      2       0.9570    0.5000    0.9168    0.7427    0.0235    0.5009    0.9168    
60        23      2       0.5002    0.5000    0.9168    0.7370    0.0236    0.5009    0.9168    
61        23      2       0.6570    0.5000    0.9168    0.7344    0.0241    0.5009    0.9168    
62        23      2       0.5161    0.5000    0.9168    0.7475    0.0239    0.5009    0.9168    
63        23      2       0.7959    0.5000    0.9168    0.7451    0.0224    0.5009    0.9168    
64        23      2       0.5734    0.5000    0.9168    0.7399    0.0240    0.5009    0.9168    
65        23      2       0.5023    0.5000    0.9168    0.7450    0.0222    0.5009    0.9168    
66        23      2       0.6268    0.5000    0.9168    0.7429    0.0230    0.5009    0.9168    
67        23      2       0.9150    0.5000    0.9168    0.7424    0.0238    0.5009    0.9168    
68        23      2       0.9150    0.5000    0.9168    0.7473    0.0232    0.5009    0.9168    
69        23      2       0.5002    0.5000    0.9168    0.7432    0.0226    0.5009    0.9168    
70        23      2       0.5023    0.5000    0.9168    0.7326    0.0238    0.5009    0.9168    
71        23      2       0.5988    0.5000    0.9168    0.7362    0.0232    0.5009    0.9168    
72        23      2       0.5002    0.5000    0.9168    0.7418    0.0230    0.5009    0.9168    
73        23      2       0.5988    0.5000    0.9168    0.7350    0.0238    0.5009    0.9168    
74        23      2       0.6892    0.5000    0.9168    0.7416    0.0234    0.5009    0.9168    
75        23      2       0.5002    0.5000    0.9168    0.7471    0.0223    0.5009    0.9168    
76        23      2       0.7588    0.5000    0.9168    0.7404    0.0234    0.5009    0.9168    
77        23      2       0.5386    0.5000    0.9168    0.7398    0.0228    0.5009    0.9168    
78        23      2       0.9570    0.5000    0.9168    0.7461    0.0228    0.5009    0.9168    
79        23      2       0.5841    0.5000    0.9168    0.7384    0.0228    0.5009    0.9168    
80        23      2       0.7588    0.5000    0.9168    0.7336    0.0233    0.5009    0.9168    
81        23      2       0.5002    0.5000    0.9168    0.7396    0.0239    0.5009    0.9168    
82        23      2       0.5002    0.5000    0.9168    0.7438    0.0227    0.5009    0.9168    
83        23      2       0.5002    0.5000    0.9168    0.7300    0.0233    0.5009    0.9168    
84        23      2       0.5002    0.5000    0.9168    0.7366    0.0227    0.5009    0.9168    
85        23      2       0.6570    0.5000    0.9168    0.7397    0.0232    0.5009    0.9168    
86        23      2       0.6268    0.5000    0.9168    0.7377    0.0237    0.5009    0.9168    
87        23      2       0.7232    0.5000    0.9168    0.7402    0.0229    0.5009    0.9168    
88        23      2       0.7588    0.5000    0.9168    0.7390    0.0230    0.5009    0.9168    
89        23      2       0.5386    0.5000    0.9168    0.7484    0.0232    0.5009    0.9168    
90        23      2       0.8741    0.5000    0.9168    0.7350    0.0224    0.5009    0.9168    
91        23      2       0.9150    0.5000    0.9168    0.7427    0.0227    0.5009    0.9168    
92        23      2       0.8344    0.5000    0.9168    0.7376    0.0234    0.5009    0.9168    
93        23      2       0.5023    0.5000    0.9168    0.7416    0.0221    0.5009    0.9168    
94        23      2       0.5053    0.5000    0.9168    0.7382    0.0233    0.5009    0.9168    
95        23      2       0.7959    0.5000    0.9168    0.7438    0.0236    0.5009    0.9168    
96        23      2       0.7959    0.5000    0.9168    0.7517    0.0228    0.5009    0.9168    
97        23      2       0.5023    0.5000    0.9168    0.7388    0.0233    0.5009    0.9168    
98        23      2       0.5841    0.5000    0.9168    0.7435    0.0220    0.5009    0.9168    
99        23      2       0.6699    0.5000    0.9168    0.7397    0.0225    0.5009    0.9168    
100       23      2       0.6699    0.5000    0.9168    0.7357    0.0243    0.5009    0.9168    
101       23      2       0.5841    0.5000    0.9168    0.7442    0.0228    0.5009    0.9168    
102       23      2       0.9150    0.5000    0.9168    0.7416    0.0229    0.5009    0.9168    
103       23      2       0.5841    0.5000    0.9168    0.7474    0.0231    0.5009    0.9168    
104       23      2       0.5023    0.5000    0.9168    0.7324    0.0232    0.5009    0.9168    
105       23      2       0.5841    0.5000    0.9168    0.7361    0.0231    0.5009    0.9168    
106       23      2       0.5841    0.5000    0.9168    0.7419    0.0230    0.5009    0.9168    
107       23      2       0.6699    0.5000    0.9168    0.7409    0.0224    0.5009    0.9168    
108       23      2       0.5841    0.5000    0.9168    0.7360    0.0234    0.5009    0.9168    
109       23      2       0.8344    0.5000    0.9168    0.7357    0.0225    0.5009    0.9168    
110       23      2       0.6699    0.5000    0.9168    0.7390    0.0227    0.5009    0.9168    
111       23      2       0.6699    0.5000    0.9168    0.7419    0.0228    0.5009    0.9168    
112       23      2       0.5841    0.5000    0.9168    0.7463    0.0225    0.5009    0.9168    
113       23      2       0.9150    0.5000    0.9168    0.7402    0.0229    0.5009    0.9168    
114       23      2       0.5841    0.5000    0.9168    0.7443    0.0226    0.5009    0.9168    
115       23      2       0.5023    0.5000    0.9168    0.7499    0.0223    0.5009    0.9168    
116       23      2       0.6699    0.5000    0.9168    0.7392    0.0231    0.5009    0.9168    
117       23      2       0.6699    0.5000    0.9168    0.7453    0.0227    0.5009    0.9168    
118       23      2       0.5841    0.5000    0.9168    0.7347    0.0240    0.5009    0.9168    
119       23      2       0.6699    0.5000    0.9168    0.7461    0.0229    0.5009    0.9168    
120       23      2       0.8344    0.5000    0.9168    0.7437    0.0226    0.5009    0.9168    
121       23      2       0.6699    0.5000    0.9168    0.7372    0.0233    0.5009    0.9168    
122       23      2       0.6699    0.5000    0.9168    0.7430    0.0228    0.5009    0.9168    
123       23      2       0.5138    0.5000    0.9168    0.7513    0.0230    0.5009    0.9168    
124       23      2       0.6699    0.5000    0.9168    0.7354    0.0236    0.5009    0.9168    
125       23      2       0.6699    0.5000    0.9168    0.7386    0.0231    0.5009    0.9168    
126       23      2       0.5841    0.5000    0.9168    0.7374    0.0228    0.5009    0.9168    
127       23      2       0.9150    0.5000    0.9168    0.7405    0.0238    0.5009    0.9168    
128       23      2       0.6699    0.5000    0.9168    0.7399    0.0229    0.5009    0.9168    
129       23      2       0.5023    0.5000    0.9168    0.7464    0.0224    0.5009    0.9168    
130       23      1       1.0000    1.0000    1.0000      ****      ****      ****      ****    
131       23      2       0.6699    0.5000    0.9168    0.7508    0.0224    0.5009    0.9168    
132       23      2       0.6699    0.5000    0.9168    0.7446    0.0230    0.5009    0.9168    
133       23      2       0.6699    0.5000    0.9168    0.7402    0.0231    0.5009    0.9168    
134       23      2       0.8344    0.5000    0.9168    0.7418    0.0234    0.5009    0.9168    
135       23      2       0.5841    0.5000    0.9168    0.7488    0.0218    0.5009    0.9168    
136       23      2       0.5841    0.5000    0.9168    0.7407    0.0238    0.5009    0.9168    
137       23      2       0.5138    0.5000    0.9168    0.7358    0.0227    0.5009    0.9168    
138       23      2       0.6699    0.5000    0.9168    0.7385    0.0237    0.5009    0.9168    
139       23      2       0.9150    0.5000    0.9168    0.7394    0.0235    0.5009    0.9168    
140       23      2       0.9150    0.5000    0.9168    0.7535    0.0220    0.5009    0.9168    
141       23      2       0.5988    0.5000    0.9168    0.7350    0.0222    0.5009    0.9168    
142       23      2       0.8344    0.5000    0.9168    0.7479    0.0226    0.5009    0.9168    
143       23      2       0.5315    0.5000    0.9168    0.7423    0.0233    0.5009    0.9168    
144       23      2       0.5988    0.5000    0.9168    0.7392    0.0237    0.5009    0.9168    
145       23      2       0.9150    0.5000    0.9168    0.7417    0.0232    0.5009    0.9168    
146       23      2       0.9150    0.5000    0.9168    0.7359    0.0227    0.5009    0.9168    
147       23      2       0.8741    0.5000    0.9168    0.7365    0.0232    0.5009    0.9168    
148       23      2       0.5161    0.5000    0.9168    0.7442    0.0226    0.5009    0.9168    
149       23      2       0.5315    0.5000    0.9168    0.7415    0.0227    0.5009    0.9168    
150       23      2       0.8741    0.5000    0.9168    0.7375    0.0232    0.5009    0.9168    
151       23      2       0.8741    0.5000    0.9168    0.7449    0.0227    0.5009    0.9168    
152       23      2       0.5841    0.5000    0.9168    0.7405    0.0221    0.5009    0.9168    
153       23      2       0.5138    0.5000    0.9168    0.7314    0.0240    0.5009    0.9168    
154       23      2       0.8344    0.5000    0.9168    0.7415    0.0235    0.5009    0.9168    
155       23      2       0.5841    0.5000    0.9168    0.7373    0.0235    0.5009    0.9168    
156       23      2       0.5841    0.5000    0.9168    0.7454    0.0236    0.5009    0.9168    
157       23      2       0.5841    0.5000    0.9168    0.7490    0.0213    0.5009    0.9168    
158       23      2       0.7959    0.5000    0.9168    0.7350    0.0238    0.5009    0.9168    
159       23      2       0.8344    0.5000    0.9168    0.7469    0.0223    0.5009    0.9168    
160       23      2       0.8344    0.5000    0.9168    0.7513    0.0221    0.5009    0.9168    
161       23      2       0.8344    0.5000    0.9168    0.7400    0.0234    0.5009    0.9168    
162       23      2       0.8741    0.5000    0.9168    0.7340    0.0246    0.5009    0.9168    
163       23      1       1.0000    1.0000    1.0000      ****      ****      ****      ****    
164       23      1       1.0000    1.0000    1.0000      ****      ****      ****      ****    
165       23      2       0.5002    0.5000    0.9168    0.7473    0.0232    0.5009    0.9168    
166       23      2       0.5841    0.5000    0.9168    0.7390    0.0225    0.5009    0.9168    
167       23      2       0.9570    0.5000    0.9168    0.7297    0.0234    0.5009    0.9168    
168       23      2       0.5386    0.5000    0.9168    0.7391    0.0224    0.5009    0.9168    
169       23      2       0.5315    0.5000    0.9168    0.7409    0.0238    0.5009    0.9168    
170       23      2       0.8741    0.5000    0.9168    0.7345    0.0233    0.5009    0.9168    
171       23      2       0.6699    0.5000    0.9168    0.7418    0.0236    0.5009    0.9168    
172       23      1       1.0000    1.0000    1.0000      ****      ****      ****      ****    
173       23      2       0.8344    0.5000    0.9168    0.7371    0.0229    0.5009    0.9168    
174       23      1       1.0000    1.0000    1.0000      ****      ****      ****      ****    
175       23      2       0.5988    0.5000    0.9168    0.7393    0.0223    0.5009    0.9168    
176       23      2       0.5734    0.5000    0.9168    0.7368    0.0238    0.5009    0.9168    
177       23      2       0.9150    0.5000    0.9168    0.7417    0.0216    0.5009    0.9168    
178       23      2       0.5734    0.5000    0.9168    0.7475    0.0231    0.5009    0.9168    
179       23      2       0.5023    0.5000    0.9168    0.7390    0.0238    0.5009    0.9168    
180       23      2       0.5138    0.5000    0.9168    0.7436    0.0230    0.5009    0.9168    
181       23      2       0.6699    0.5000    0.9168    0.7495    0.0224    0.5009    0.9168    
182       23      2       0.6699    0.5000    0.9168    0.7425    0.0231    0.5009    0.9168    
183       23      2       0.6699    0.5000    0.9168    0.7410    0.0233    0.5009    0.9168    
184       23      2       0.9150    0.5000    0.9168    0.7437    0.0236    0.5009    0.9168    
185       23      2       0.5841    0.5000    0.9168    0.7337    0.0236    0.5009    0.9168    
186       23      1       1.0000    1.0000    1.0000      ****      ****      ****      ****    
187       23      1       1.0000    1.0000    1.0000      ****      ****      ****      ****    
188       23      1       1.0000    1.0000    1.0000      ****      ****      ****      ****    
189       23      1       1.0000    1.0000    1.0000      ****      ****      ****      ****    
190       23      1       1.0000    1.0000    1.0000      ****      ****      ****      ****    
191       23      1       1.0000    1.0000    1.0000      ****      ****      ****      ****    
192       23      1       1.0000    1.0000    1.0000      ****      ****      ****      ****    
193       23      1       1.0000    1.0000    1.0000      ****      ****      ****      ****    
194       23      1       1.0000    1.0000    1.0000      ****      ****      ****      ****    
195       23      1       1.0000    1.0000    1.0000      ****      ****      ****      ****    
196       23      1       1.0000    1.0000    1.0000      ****      ****      ****      ****    
197       23      1       1.0000    1.0000    1.0000      ****      ****      ****      ****    
198       23      1       1.0000    1.0000    1.0000      ****      ****      ****      ****    
199       23      1       1.0000    1.0000    1.0000      ****      ****      ****      ****    
200       23      1       1.0000    1.0000    1.0000      ****      ****      ****      ****    
201       23      1       1.0000    1.0000    1.0000      ****      ****      ****      ****    
202       23      1       1.0000    1.0000    1.0000      ****      ****      ****      ****    
203       23      1       1.0000    1.0000    1.0000      ****      ****      ****      ****    
204       23      1       1.0000    1.0000    1.0000      ****      ****      ****      ****    
205       23      1       1.0000    1.0000    1.0000      ****      ****      ****      ****    
206       23      1       1.0000    1.0000    1.0000      ****      ****      ****      ****    
207       23      1       1.0000    1.0000    1.0000      ****      ****      ****      ****    
208       23      1       1.0000    1.0000    1.0000      ****      ****      ****      ****    
209       23      1       1.0000    1.0000    1.0000      ****      ****      ****      ****    
210       23      1       1.0000    1.0000    1.0000      ****      ****      ****      ****    
211       23      2       0.9570    0.5000    0.9168    0.7317    0.0236    0.5009    0.9168    
212       23      1       1.0000    1.0000    1.0000      ****      ****      ****      ****    
213       23      2       0.5138    0.5000    0.9168    0.7407    0.0226    0.5009    0.9168    
214       23      2       0.5841    0.5000    0.9168    0.7398    0.0239    0.5009    0.9168    
215       23      2       0.5841    0.5000    0.9168    0.7305    0.0239    0.5009    0.9168    
216       23      2       0.5841    0.5000    0.9168    0.7400    0.0224    0.5009    0.9168    
217       23      2       0.5841    0.5000    0.9168    0.7499    0.0224    0.5009    0.9168    
218       23      2       0.5841    0.5000    0.9168    0.7363    0.0231    0.5009    0.9168    
219       23      2       0.5841    0.5000    0.9168    0.7402    0.0235    0.5009    0.9168    
220       23      2       0.5841    0.5000    0.9168    0.7318    0.0236    0.5009    0.9168    
221       23      1       1.0000    1.0000    1.0000      ****      ****      ****      ****    
222       23      2       0.5386    0.5000    0.9168    0.7378    0.0227    0.5009    0.9168    
223       23      1       1.0000    1.0000    1.0000      ****      ****      ****      ****    
224       23      1       1.0000    1.0000    1.0000      ****      ****      ****      ****    
225       23      1       1.0000    1.0000    1.0000      ****      ****      ****      ****    
226       23      1       1.0000    1.0000    1.0000      ****      ****      ****      ****    
227       23      1       1.0000    1.0000    1.0000      ****      ****      ****      ****    
228       23      1       1.0000    1.0000    1.0000      ****      ****      ****      ****    
229       23      1       1.0000    1.0000    1.0000      ****      ****      ****      ****    
230       23      1       1.0000    1.0000    1.0000      ****      ****      ****      ****    
231       23      2       0.9570    0.5000    0.9168    0.7532    0.0228    0.5009    0.9168    
232       23      2       0.9570    0.5000    0.9168    0.7444    0.0227    0.5009    0.9168    
233       23      2       0.9570    0.5000    0.9168    0.7434    0.0227    0.5009    0.9168    
234       23      2       0.8741    0.5000    0.9168    0.7344    0.0233    0.5009    0.9168    
235       23      2       0.8741    0.5000    0.9168    0.7377    0.0232    0.5009    0.9168    
236       23      2       0.5386    0.5000    0.9168    0.7395    0.0236    0.5009    0.9168    
237       23      2       0.5386    0.5000    0.9168    0.7350    0.0235    0.5009    0.9168    
238       23      1       1.0000    1.0000    1.0000      ****      ****      ****      ****    
239       23      1       1.0000    1.0000    1.0000      ****      ****      ****      ****    
240       23      1       1.0000    1.0000    1.0000      ****      ****      ****      ****    
241       23      2       0.6699    0.5000    0.9168    0.7483    0.0241    0.5009    0.9168    
242       23      1       1.0000    1.0000    1.0000      ****      ****      ****      ****    
243       23      1       1.0000    1.0000    1.0000      ****      ****      ****      ****    
244       23      1       1.0000    1.0000    1.0000      ****      ****      ****      ****    
245       23      1       1.0000    1.0000    1.0000      ****      ****      ****      ****    
246       23      1       1.0000    1.0000    1.0000      ****      ****      ****      ****    
247       23      2       0.6699    0.5000    0.9168    0.7382    0.0228    0.5009    0.9168    
248       23      1       1.0000    1.0000    1.0000      ****      ****      ****      ****    
249       23      1       1.0000    1.0000    1.0000      ****      ****      ****      ****    
250       23      1       1.0000    1.0000    1.0000      ****      ****      ****      ****    
251       23      1       1.0000    1.0000    1.0000      ****      ****      ****      ****    
252       23      2       0.5841    0.5000    0.9168    0.7338    0.0231    0.5009    0.9168    
253       23      2       0.8741    0.5000    0.9168    0.7363    0.0237    0.5009    0.9168    
254       23      2       0.8344    0.5000    0.9168    0.7365    0.0228    0.5009    0.9168    
255       23      2       0.8344    0.5000    0.9168    0.7405    0.0235    0.5009    0.9168    
256       23      2       0.6699    0.5000    0.9168    0.7327    0.0236    0.5009    0.9168    
257       23      2       0.5386    0.5000    0.9168    0.7350    0.0228    0.5009    0.9168    
258       23      2       0.5841    0.5000    0.9168    0.7471    0.0220    0.5009    0.9168    
259       23      2       0.5386    0.5000    0.9168    0.7457    0.0220    0.5009    0.9168    
260       23      1       1.0000    1.0000    1.0000      ****      ****      ****      ****    
261       23      2       0.8741    0.5000    0.9168    0.7471    0.0233    0.5009    0.9168    
262       23      1       1.0000    1.0000    1.0000      ****      ****      ****      ****    
263       23      2       0.5841    0.5000    0.9168    0.7405    0.0231    0.5009    0.9168    
264       23      2       0.9150    0.5000    0.9168    0.7453    0.0218    0.5009    0.9168    
265       23      2       0.5138    0.5000    0.9168    0.7343    0.0234    0.5009    0.9168    
266       23      2       0.8741    0.5000    0.9168    0.7364    0.0239    0.5009    0.9168    
267       23      2       0.6699    0.5000    0.9168    0.7392    0.0233    0.5009    0.9168    
268       23      2       0.5138    0.5000    0.9168    0.7329    0.0231    0.5009    0.9168    
269       23      1       1.0000    1.0000    1.0000      ****      ****      ****      ****    
270       23      1       1.0000    1.0000    1.0000      ****      ****      ****      ****    
271       23      1       1.0000    1.0000    1.0000      ****      ****      ****      ****    
272       23      1       1.0000    1.0000    1.0000      ****      ****      ****      ****    
273       23      1       1.0000    1.0000    1.0000      ****      ****      ****      ****    
274       23      1       1.0000    1.0000    1.0000      ****      ****      ****      ****    
275       23      2       0.5841    0.5000    0.9168    0.7482    0.0233    0.5009    0.9168    
276       23      2       0.6699    0.5000    0.9168    0.7429    0.0232    0.5009    0.9168    
277       23      2       0.8741    0.5000    0.9168    0.7430    0.0228    0.5009    0.9168    
278       23      2       0.5161    0.5000    0.9168    0.7343    0.0234    0.5009    0.9168    
279       23      2       0.8741    0.5000    0.9168    0.7458    0.0223    0.5009    0.9168    
280       23      2       0.6699    0.5000    0.9168    0.7423    0.0226    0.5009    0.9168    
281       23      2       0.5841    0.5000    0.9168    0.7396    0.0226    0.5009    0.9168    
282       23      2       0.6699    0.5000    0.9168    0.7462    0.0228    0.5009    0.9168    
283       23      2       0.6699    0.5000    0.9168    0.7411    0.0230    0.5009    0.9168    
284       23      2       0.6699    0.5000    0.9168    0.7484    0.0217    0.5009    0.9168    
285       23      2       0.9570    0.5000    0.9168    0.7460    0.0229    0.5009    0.9168    
286       23      2       0.9570    0.5000    0.9168    0.7343    0.0233    0.5009    0.9168    
287       23      2       0.8344    0.5000    0.9168    0.7412    0.0236    0.5009    0.9168    
288       23      1       1.0000    1.0000    1.0000      ****      ****      ****      ****    
289       23      1       1.0000    1.0000    1.0000      ****      ****      ****      ****    
290       23      1       1.0000    1.0000    1.0000      ****      ****      ****      ****    
291       23      1       1.0000    1.0000    1.0000      ****      ****      ****      ****    
292       23      1       1.0000    1.0000    1.0000      ****      ****      ****      ****    
293       23      1       1.0000    1.0000    1.0000      ****      ****      ****      ****    
294       23      1       1.0000    1.0000    1.0000      ****      ****      ****      ****    
295       23      1       1.0000    1.0000    1.0000      ****      ****      ****      ****    
296       23      1       1.0000    1.0000    1.0000      ****      ****      ****      ****    
297       23      1       1.0000    1.0000    1.0000      ****      ****      ****      ****    
298       23      1       1.0000    1.0000    1.0000      ****      ****      ****      ****    
299       23      1       1.0000    1.0000    1.0000      ****      ****      ****      ****    
300       23      1       1.0000    1.0000    1.0000      ****      ****      ****      ****    
301       23      1       1.0000    1.0000    1.0000      ****      ****      ****      ****    
302       23      1       1.0000    1.0000    1.0000      ****      ****      ****      ****    
====================================================================================================

 * These statistics were calculated using 1000 simulated samples.


*****************************************************************************************************************


Population ID : 3
Population Name :  none

====================================================================================================
Locus     n       k       Obs. F    Min F     Max F     Mean*     SE*       L95*      U95*
====================================================================================================
1         16      2       0.7679    0.5000    0.8828    0.7124    0.0207    0.5000    0.8828    
2         16      2       0.5000    0.5000    0.8828    0.7152    0.0203    0.5000    0.8828    
3         16      2       0.5429    0.5000    0.8828    0.7250    0.0194    0.5000    0.8828    
4         16      2       0.8792    0.5000    0.8828    0.7179    0.0197    0.5000    0.8828    
5         16      2       0.8222    0.5000    0.8828    0.7220    0.0198    0.5000    0.8828    
6         16      1       1.0000    1.0000    1.0000      ****      ****      ****      ****    
7         16      2       0.6250    0.5000    0.8828    0.7075    0.0201    0.5000    0.8828    
8         16      2       0.8222    0.5000    0.8828    0.7162    0.0201    0.5000    0.8828    
9         16      2       0.7679    0.5000    0.8828    0.7154    0.0202    0.5000    0.8828    
10        16      2       0.8792    0.5000    0.8828    0.7189    0.0205    0.5000    0.8828    
11        16      2       0.8792    0.5000    0.8828    0.7200    0.0204    0.5000    0.8828    
12        16      2       0.8222    0.5000    0.8828    0.7174    0.0198    0.5000    0.8828    
13        16      2       0.9385    0.5000    0.8828    0.7078    0.0203    0.5000    0.8828    
14        16      2       0.6689    0.5000    0.8828    0.7205    0.0199    0.5078    0.8828    
15        16      2       0.5429    0.5000    0.8828    0.7118    0.0203    0.5000    0.8828    
16        16      2       0.5429    0.5000    0.8828    0.7052    0.0203    0.5000    0.8828    
17        16      2       0.8792    0.5000    0.8828    0.7125    0.0205    0.5000    0.8828    
18        16      2       0.6250    0.5000    0.8828    0.7200    0.0201    0.5000    0.8828    
19        16      2       0.8222    0.5000    0.8828    0.7131    0.0202    0.5000    0.8828    
20        16      2       0.6250    0.5000    0.8828    0.7113    0.0202    0.5000    0.8828    
21        16      2       0.5429    0.5000    0.8828    0.7188    0.0201    0.5000    0.8828    
22        16      2       0.9385    0.5000    0.8828    0.7239    0.0196    0.5078    0.8828    
23        16      2       0.8792    0.5000    0.8828    0.7200    0.0205    0.5000    0.8828    
24        16      2       0.9385    0.5000    0.8828    0.7211    0.0204    0.5078    0.8828    
25        16      2       0.5090    0.5000    0.8828    0.7135    0.0203    0.5000    0.8828    
26        16      2       0.9385    0.5000    0.8828    0.7143    0.0196    0.5000    0.8828    
27        16      2       0.5429    0.5000    0.8828    0.7272    0.0191    0.5000    0.8828    
28        16      2       0.7679    0.5000    0.8828    0.7197    0.0207    0.5000    0.8828    
29        16      2       0.6250    0.5000    0.8828    0.7173    0.0199    0.5000    0.8828    
30        16      2       0.5429    0.5000    0.8828    0.7209    0.0195    0.5000    0.8828    
31        16      2       0.9385    0.5000    0.8828    0.7214    0.0208    0.5000    0.8828    
32        16      2       0.9385    0.5000    0.8828    0.7141    0.0204    0.5000    0.8828    
33        16      2       0.8792    0.5000    0.8828    0.7128    0.0199    0.5000    0.8828    
34        16      2       0.6689    0.5000    0.8828    0.7166    0.0197    0.5000    0.8828    
35        16      2       0.5429    0.5000    0.8828    0.7147    0.0196    0.5000    0.8828    
36        16      2       0.5429    0.5000    0.8828    0.7135    0.0205    0.5000    0.8828    
37        16      2       0.8792    0.5000    0.8828    0.7178    0.0206    0.5000    0.8828    
38        16      2       0.6689    0.5000    0.8828    0.7222    0.0192    0.5000    0.8828    
39        16      2       0.5521    0.5000    0.8828    0.7177    0.0203    0.5000    0.8828    
40        16      2       0.5429    0.5000    0.8828    0.7177    0.0203    0.5000    0.8828    
41        16      2       0.9385    0.5000    0.8828    0.7184    0.0203    0.5000    0.8828    
42        16      2       0.6250    0.5000    0.8828    0.7201    0.0192    0.5000    0.8828    
43        16      2       0.5429    0.5000    0.8828    0.7178    0.0209    0.5000    0.8828    
44        16      2       0.6250    0.5000    0.8828    0.7119    0.0190    0.5000    0.8828    
45        16      2       0.9385    0.5000    0.8828    0.7215    0.0201    0.5000    0.8828    
46        16      2       0.7167    0.5000    0.8828    0.7155    0.0206    0.5000    0.8828    
47        16      2       0.9385    0.5000    0.8828    0.7236    0.0201    0.5000    0.8828    
48        16      2       0.9385    0.5000    0.8828    0.7179    0.0203    0.5000    0.8828    
49        16      2       0.5000    0.5000    0.8828    0.7073    0.0205    0.5000    0.8828    
50        16      2       0.5000    0.5000    0.8828    0.7139    0.0205    0.5078    0.8828    
51        16      2       0.8222    0.5000    0.8828    0.7192    0.0203    0.5000    0.8828    
52        16      2       0.8792    0.5000    0.8828    0.7126    0.0197    0.5000    0.8828    
53        16      2       0.7167    0.5000    0.8828    0.7199    0.0207    0.5000    0.8828    
54        16      2       0.8222    0.5000    0.8828    0.7139    0.0207    0.5000    0.8828    
55        16      2       0.5429    0.5000    0.8828    0.7173    0.0208    0.5000    0.8828    
56        16      2       0.5429    0.5000    0.8828    0.7179    0.0207    0.5000    0.8828    
57        16      2       0.5429    0.5000    0.8828    0.7168    0.0200    0.5000    0.8828    
58        16      2       0.5429    0.5000    0.8828    0.7133    0.0201    0.5000    0.8828    
59        16      2       0.8792    0.5000    0.8828    0.7197    0.0202    0.5000    0.8828    
60        16      2       0.5429    0.5000    0.8828    0.7186    0.0205    0.5000    0.8828    
61        16      2       0.7167    0.5000    0.8828    0.7252    0.0203    0.5000    0.8828    
62        16      2       0.5429    0.5000    0.8828    0.7128    0.0210    0.5000    0.8828    
63        16      2       0.9385    0.5000    0.8828    0.7266    0.0195    0.5000    0.8828    
64        16      2       0.8792    0.5000    0.8828    0.7103    0.0208    0.5000    0.8828    
65        16      2       0.5090    0.5000    0.8828    0.7136    0.0197    0.5000    0.8828    
66        16      2       0.8222    0.5000    0.8828    0.7190    0.0203    0.5000    0.8828    
67        16      2       0.6689    0.5000    0.8828    0.7152    0.0206    0.5000    0.8828    
68        16      2       0.8792    0.5000    0.8828    0.7181    0.0213    0.5000    0.8828    
69        16      2       0.5521    0.5000    0.8828    0.7195    0.0198    0.5000    0.8828    
70        16      2       0.5090    0.5000    0.8828    0.7149    0.0205    0.5000    0.8828    
71        16      2       0.8792    0.5000    0.8828    0.7164    0.0198    0.5000    0.8828    
72        16      2       0.5429    0.5000    0.8828    0.7162    0.0207    0.5000    0.8828    
73        16      2       0.8792    0.5000    0.8828    0.7142    0.0211    0.5000    0.8828    
74        16      2       0.8792    0.5000    0.8828    0.7183    0.0206    0.5000    0.8828    
75        16      2       0.5000    0.5000    0.8828    0.7187    0.0203    0.5000    0.8828    
76        16      2       0.5521    0.5000    0.8828    0.7184    0.0206    0.5000    0.8828    
77        16      2       0.5090    0.5000    0.8828    0.7062    0.0206    0.5000    0.8828    
78        16      2       0.9385    0.5000    0.8828    0.7184    0.0197    0.5000    0.8828    
79        16      2       0.5429    0.5000    0.8828    0.7128    0.0205    0.5000    0.8828    
80        16      2       0.8792    0.5000    0.8828    0.7189    0.0208    0.5000    0.8828    
81        16      2       0.5429    0.5000    0.8828    0.7086    0.0197    0.5000    0.8828    
82        16      2       0.5429    0.5000    0.8828    0.7127    0.0213    0.5000    0.8828    
83        16      2       0.5429    0.5000    0.8828    0.7171    0.0194    0.5000    0.8828    
84        16      2       0.5429    0.5000    0.8828    0.7126    0.0209    0.5000    0.8828    
85        16      2       0.8222    0.5000    0.8828    0.7190    0.0198    0.5000    0.8828    
86        16      2       0.9385    0.5000    0.8828    0.7179    0.0217    0.5000    0.8828    
87        16      2       0.9385    0.5000    0.8828    0.7142    0.0205    0.5000    0.8828    
88        16      2       0.8792    0.5000    0.8828    0.7222    0.0201    0.5000    0.8828    
89        16      2       0.5429    0.5000    0.8828    0.7202    0.0203    0.5000    0.8828    
90        16      2       0.8792    0.5000    0.8828    0.7225    0.0213    0.5000    0.8828    
91        16      2       0.8222    0.5000    0.8828    0.7165    0.0202    0.5000    0.8828    
92        16      2       0.8792    0.5000    0.8828    0.7152    0.0203    0.5000    0.8828    
93        16      2       0.5070    0.5000    0.8828    0.7151    0.0201    0.5000    0.8828    
94        16      2       0.5429    0.5000    0.8828    0.7160    0.0207    0.5000    0.8828    
95        16      2       0.5070    0.5000    0.8828    0.7070    0.0206    0.5000    0.8828    
96        16      2       0.8222    0.5000    0.8828    0.7256    0.0208    0.5000    0.8828    
97        16      2       0.5429    0.5000    0.8828    0.7182    0.0199    0.5000    0.8828    
98        16      2       0.6250    0.5000    0.8828    0.7137    0.0200    0.5000    0.8828    
99        16      2       0.6250    0.5000    0.8828    0.7291    0.0203    0.5000    0.8828    
100       16      2       0.6250    0.5000    0.8828    0.7187    0.0196    0.5000    0.8828    
101       16      2       0.6250    0.5000    0.8828    0.7087    0.0211    0.5000    0.8828    
102       16      2       0.8792    0.5000    0.8828    0.7275    0.0200    0.5000    0.8828    
103       16      2       0.5429    0.5000    0.8828    0.7226    0.0198    0.5000    0.8828    
104       16      2       0.6250    0.5000    0.8828    0.7163    0.0194    0.5000    0.8828    
105       16      2       0.5429    0.5000    0.8828    0.7233    0.0196    0.5000    0.8828    
106       16      2       0.5429    0.5000    0.8828    0.7129    0.0196    0.5000    0.8828    
107       16      2       0.6250    0.5000    0.8828    0.7146    0.0196    0.5000    0.8828    
108       16      2       0.5429    0.5000    0.8828    0.7184    0.0199    0.5000    0.8828    
109       16      2       0.9385    0.5000    0.8828    0.7172    0.0194    0.5000    0.8828    
110       16      2       0.6250    0.5000    0.8828    0.7167    0.0208    0.5000    0.8828    
111       16      2       0.6250    0.5000    0.8828    0.7205    0.0203    0.5000    0.8828    
112       16      2       0.6250    0.5000    0.8828    0.7095    0.0196    0.5000    0.8828    
113       16      2       0.8792    0.5000    0.8828    0.7179    0.0202    0.5000    0.8828    
114       16      2       0.5429    0.5000    0.8828    0.7164    0.0200    0.5000    0.8828    
115       16      1       1.0000    1.0000    1.0000      ****      ****      ****      ****    
116       16      2       0.6250    0.5000    0.8828    0.7143    0.0206    0.5000    0.8828    
117       16      2       0.6250    0.5000    0.8828    0.7148    0.0209    0.5000    0.8828    
118       16      2       0.6250    0.5000    0.8828    0.7198    0.0202    0.5000    0.8828    
119       16      2       0.6250    0.5000    0.8828    0.7204    0.0199    0.5000    0.8828    
120       16      2       0.9385    0.5000    0.8828    0.7125    0.0209    0.5000    0.8828    
121       16      2       0.6250    0.5000    0.8828    0.7137    0.0205    0.5000    0.8828    
122       16      2       0.6250    0.5000    0.8828    0.7184    0.0203    0.5000    0.8828    
123       16      2       0.6250    0.5000    0.8828    0.7236    0.0201    0.5000    0.8828    
124       16      2       0.5429    0.5000    0.8828    0.7204    0.0204    0.5000    0.8828    
125       16      2       0.6250    0.5000    0.8828    0.7120    0.0197    0.5000    0.8828    
126       16      2       0.6250    0.5000    0.8828    0.7103    0.0205    0.5000    0.8828    
127       16      2       0.8792    0.5000    0.8828    0.7127    0.0205    0.5000    0.8828    
128       16      2       0.6250    0.5000    0.8828    0.7188    0.0208    0.5000    0.8828    
129       16      2       0.5429    0.5000    0.8828    0.7176    0.0205    0.5000    0.8828    
130       16      1       1.0000    1.0000    1.0000      ****      ****      ****      ****    
131       16      2       0.6250    0.5000    0.8828    0.7204    0.0203    0.5000    0.8828    
132       16      2       0.6250    0.5000    0.8828    0.7159    0.0209    0.5000    0.8828    
133       16      2       0.6250    0.5000    0.8828    0.7114    0.0201    0.5000    0.8828    
134       16      2       0.9385    0.5000    0.8828    0.7225    0.0196    0.5000    0.8828    
135       16      2       0.6250    0.5000    0.8828    0.7119    0.0206    0.5000    0.8828    
136       16      2       0.6250    0.5000    0.8828    0.7138    0.0209    0.5000    0.8828    
137       16      1       1.0000    1.0000    1.0000      ****      ****      ****      ****    
138       16      2       0.5429    0.5000    0.8828    0.7142    0.0199    0.5000    0.8828    
139       16      2       0.9385    0.5000    0.8828    0.7188    0.0199    0.5000    0.8828    
140       16      2       0.9385    0.5000    0.8828    0.7241    0.0204    0.5000    0.8828    
141       16      2       0.9385    0.5000    0.8828    0.7118    0.0206    0.5000    0.8828    
142       16      2       0.5521    0.5000    0.8828    0.7304    0.0203    0.5000    0.8828    
143       16      2       0.5253    0.5000    0.8828    0.7254    0.0203    0.5000    0.8828    
144       16      2       0.5253    0.5000    0.8828    0.7145    0.0199    0.5000    0.8828    
145       16      2       0.8792    0.5000    0.8828    0.7162    0.0200    0.5000    0.8828    
146       16      2       0.8222    0.5000    0.8828    0.7180    0.0205    0.5000    0.8828    
147       16      2       0.8222    0.5000    0.8828    0.7182    0.0201    0.5000    0.8828    
148       16      2       0.5521    0.5000    0.8828    0.7185    0.0210    0.5000    0.8828    
149       16      2       0.5070    0.5000    0.8828    0.7102    0.0207    0.5000    0.8828    
150       16      2       0.8792    0.5000    0.8828    0.7163    0.0196    0.5000    0.8828    
151       16      2       0.8222    0.5000    0.8828    0.7142    0.0206    0.5000    0.8828    
152       16      2       0.5429    0.5000    0.8828    0.7200    0.0206    0.5000    0.8828    
153       16      2       0.5429    0.5000    0.8828    0.7190    0.0203    0.5000    0.8828    
154       16      2       0.9385    0.5000    0.8828    0.7147    0.0204    0.5000    0.8828    
155       16      2       0.6250    0.5000    0.8828    0.7143    0.0206    0.5000    0.8828    
156       16      2       0.6250    0.5000    0.8828    0.7177    0.0196    0.5000    0.8828    
157       16      2       0.6250    0.5000    0.8828    0.7056    0.0205    0.5000    0.8828    
158       16      2       0.8792    0.5000    0.8828    0.7159    0.0196    0.5000    0.8828    
159       16      2       0.8792    0.5000    0.8828    0.7174    0.0201    0.5000    0.8828    
160       16      2       0.8792    0.5000    0.8828    0.7226    0.0201    0.5000    0.8828    
161       16      2       0.8792    0.5000    0.8828    0.7201    0.0199    0.5000    0.8828    
162       16      2       0.8792    0.5000    0.8828    0.7170    0.0204    0.5000    0.8828    
163       16      1       1.0000    1.0000    1.0000      ****      ****      ****      ****    
164       16      1       1.0000    1.0000    1.0000      ****      ****      ****      ****    
165       16      2       0.5090    0.5000    0.8828    0.7226    0.0200    0.5000    0.8828    
166       16      2       0.6250    0.5000    0.8828    0.7176    0.0202    0.5000    0.8828    
167       16      2       0.9385    0.5000    0.8828    0.7162    0.0201    0.5000    0.8828    
168       16      2       0.6250    0.5000    0.8828    0.7202    0.0201    0.5000    0.8828    
169       16      2       0.8792    0.5000    0.8828    0.7253    0.0203    0.5000    0.8828    
170       16      2       0.9385    0.5000    0.8828    0.7192    0.0208    0.5000    0.8828    
171       16      2       0.5429    0.5000    0.8828    0.7128    0.0207    0.5000    0.8828    
172       16      1       1.0000    1.0000    1.0000      ****      ****      ****      ****    
173       16      2       0.8792    0.5000    0.8828    0.7147    0.0204    0.5000    0.8828    
174       16      1       1.0000    1.0000    1.0000      ****      ****      ****      ****    
175       16      2       0.8222    0.5000    0.8828    0.7275    0.0200    0.5000    0.8828    
176       16      2       0.8222    0.5000    0.8828    0.7194    0.0206    0.5000    0.8828    
177       16      2       0.5000    0.5000    0.8828    0.7148    0.0211    0.5000    0.8828    
178       16      2       0.6250    0.5000    0.8828    0.7128    0.0202    0.5000    0.8828    
179       16      2       0.5429    0.5000    0.8828    0.7186    0.0203    0.5000    0.8828    
180       16      1       1.0000    1.0000    1.0000      ****      ****      ****      ****    
181       16      2       0.6250    0.5000    0.8828    0.7159    0.0196    0.5000    0.8828    
182       16      2       0.6250    0.5000    0.8828    0.7170    0.0196    0.5000    0.8828    
183       16      2       0.6250    0.5000    0.8828    0.7203    0.0201    0.5000    0.8828    
184       16      2       0.9385    0.5000    0.8828    0.7224    0.0208    0.5000    0.8828    
185       16      1       1.0000    1.0000    1.0000      ****      ****      ****      ****    
186       16      1       1.0000    1.0000    1.0000      ****      ****      ****      ****    
187       16      1       1.0000    1.0000    1.0000      ****      ****      ****      ****    
188       16      1       1.0000    1.0000    1.0000      ****      ****      ****      ****    
189       16      2       0.5000    0.5000    0.8828    0.7132    0.0203    0.5000    0.8828    
190       16      1       1.0000    1.0000    1.0000      ****      ****      ****      ****    
191       16      1       1.0000    1.0000    1.0000      ****      ****      ****      ****    
192       16      1       1.0000    1.0000    1.0000      ****      ****      ****      ****    
193       16      1       1.0000    1.0000    1.0000      ****      ****      ****      ****    
194       16      1       1.0000    1.0000    1.0000      ****      ****      ****      ****    
195       16      1       1.0000    1.0000    1.0000      ****      ****      ****      ****    
196       16      1       1.0000    1.0000    1.0000      ****      ****      ****      ****    
197       16      1       1.0000    1.0000    1.0000      ****      ****      ****      ****    
198       16      1       1.0000    1.0000    1.0000      ****      ****      ****      ****    
199       16      1       1.0000    1.0000    1.0000      ****      ****      ****      ****    
200       16      1       1.0000    1.0000    1.0000      ****      ****      ****      ****    
201       16      1       1.0000    1.0000    1.0000      ****      ****      ****      ****    
202       16      1       1.0000    1.0000    1.0000      ****      ****      ****      ****    
203       16      1       1.0000    1.0000    1.0000      ****      ****      ****      ****    
204       16      1       1.0000    1.0000    1.0000      ****      ****      ****      ****    
205       16      1       1.0000    1.0000    1.0000      ****      ****      ****      ****    
206       16      1       1.0000    1.0000    1.0000      ****      ****      ****      ****    
207       16      1       1.0000    1.0000    1.0000      ****      ****      ****      ****    
208       16      2       0.5858    0.5000    0.8828    0.7157    0.0202    0.5078    0.8828    
209       16      1       1.0000    1.0000    1.0000      ****      ****      ****      ****    
210       16      1       1.0000    1.0000    1.0000      ****      ****      ****      ****    
211       16      2       0.8222    0.5000    0.8828    0.7188    0.0204    0.5000    0.8828    
212       16      1       1.0000    1.0000    1.0000      ****      ****      ****      ****    
213       16      2       0.5429    0.5000    0.8828    0.7127    0.0211    0.5000    0.8828    
214       16      2       0.5429    0.5000    0.8828    0.7169    0.0197    0.5000    0.8828    
215       16      2       0.5429    0.5000    0.8828    0.7175    0.0204    0.5000    0.8828    
216       16      2       0.5429    0.5000    0.8828    0.7215    0.0205    0.5000    0.8828    
217       16      2       0.6250    0.5000    0.8828    0.7114    0.0208    0.5000    0.8828    
218       16      2       0.6250    0.5000    0.8828    0.7206    0.0193    0.5000    0.8828    
219       16      2       0.5429    0.5000    0.8828    0.7151    0.0208    0.5000    0.8828    
220       16      2       0.5429    0.5000    0.8828    0.7204    0.0205    0.5000    0.8828    
221       16      1       1.0000    1.0000    1.0000      ****      ****      ****      ****    
222       16      2       0.5429    0.5000    0.8828    0.7125    0.0206    0.5000    0.8828    
223       16      1       1.0000    1.0000    1.0000      ****      ****      ****      ****    
224       16      1       1.0000    1.0000    1.0000      ****      ****      ****      ****    
225       16      1       1.0000    1.0000    1.0000      ****      ****      ****      ****    
226       16      1       1.0000    1.0000    1.0000      ****      ****      ****      ****    
227       16      1       1.0000    1.0000    1.0000      ****      ****      ****      ****    
228       16      1       1.0000    1.0000    1.0000      ****      ****      ****      ****    
229       16      1       1.0000    1.0000    1.0000      ****      ****      ****      ****    
230       16      1       1.0000    1.0000    1.0000      ****      ****      ****      ****    
231       16      2       0.9385    0.5000    0.8828    0.7183    0.0197    0.5000    0.8828    
232       16      2       0.9385    0.5000    0.8828    0.7227    0.0196    0.5000    0.8828    
233       16      2       0.9385    0.5000    0.8828    0.7204    0.0206    0.5000    0.8828    
234       16      2       0.8792    0.5000    0.8828    0.7157    0.0205    0.5000    0.8828    
235       16      2       0.8792    0.5000    0.8828    0.7212    0.0205    0.5000    0.8828    
236       16      2       0.5429    0.5000    0.8828    0.7129    0.0206    0.5000    0.8828    
237       16      2       0.5429    0.5000    0.8828    0.7084    0.0200    0.5000    0.8828    
238       16      1       1.0000    1.0000    1.0000      ****      ****      ****      ****    
239       16      2       0.8792    0.5000    0.8828    0.7198    0.0201    0.5000    0.8828    
240       16      1       1.0000    1.0000    1.0000      ****      ****      ****      ****    
241       16      2       0.6250    0.5000    0.8828    0.7169    0.0201    0.5000    0.8828    
242       16      2       0.7679    0.5000    0.8828    0.7170    0.0208    0.5000    0.8828    
243       16      2       0.7679    0.5000    0.8828    0.7208    0.0207    0.5000    0.8828    
244       16      1       1.0000    1.0000    1.0000      ****      ****      ****      ****    
245       16      1       1.0000    1.0000    1.0000      ****      ****      ****      ****    
246       16      2       0.8792    0.5000    0.8828    0.7170    0.0199    0.5000    0.8828    
247       16      2       0.6250    0.5000    0.8828    0.7200    0.0200    0.5000    0.8828    
248       16      2       0.8222    0.5000    0.8828    0.7179    0.0210    0.5000    0.8828    
249       16      1       1.0000    1.0000    1.0000      ****      ****      ****      ****    
250       16      2       0.8792    0.5000    0.8828    0.7176    0.0199    0.5000    0.8828    
251       16      1       1.0000    1.0000    1.0000      ****      ****      ****      ****    
252       16      2       0.5429    0.5000    0.8828    0.7135    0.0201    0.5000    0.8828    
253       16      2       0.8222    0.5000    0.8828    0.7174    0.0200    0.5000    0.8828    
254       16      2       0.7679    0.5000    0.8828    0.7166    0.0199    0.5000    0.8828    
255       16      2       0.8792    0.5000    0.8828    0.7216    0.0207    0.5000    0.8828    
256       16      2       0.6250    0.5000    0.8828    0.7158    0.0202    0.5000    0.8828    
257       16      2       0.5090    0.5000    0.8828    0.7207    0.0204    0.5000    0.8828    
258       16      2       0.6250    0.5000    0.8828    0.7177    0.0211    0.5000    0.8828    
259       16      2       0.5429    0.5000    0.8828    0.7150    0.0200    0.5000    0.8828    
260       16      1       1.0000    1.0000    1.0000      ****      ****      ****      ****    
261       16      2       0.8222    0.5000    0.8828    0.7155    0.0200    0.5000    0.8828    
262       16      1       1.0000    1.0000    1.0000      ****      ****      ****      ****    
263       16      2       0.5429    0.5000    0.8828    0.7209    0.0202    0.5000    0.8828    
264       16      2       0.8792    0.5000    0.8828    0.7206    0.0211    0.5000    0.8828    
265       16      2       0.5429    0.5000    0.8828    0.7125    0.0202    0.5000    0.8828    
266       16      2       0.9385    0.5000    0.8828    0.7090    0.0205    0.5000    0.8828    
267       16      2       0.6250    0.5000    0.8828    0.7189    0.0199    0.5000    0.8828    
268       16      2       0.5090    0.5000    0.8828    0.7213    0.0199    0.5000    0.8828    
269       16      1       1.0000    1.0000    1.0000      ****      ****      ****      ****    
270       16      1       1.0000    1.0000    1.0000      ****      ****      ****      ****    
271       16      1       1.0000    1.0000    1.0000      ****      ****      ****      ****    
272       16      1       1.0000    1.0000    1.0000      ****      ****      ****      ****    
273       16      1       1.0000    1.0000    1.0000      ****      ****      ****      ****    
274       16      2       0.8792    0.5000    0.8828    0.7196    0.0207    0.5000    0.8828    
275       16      2       0.5429    0.5000    0.8828    0.7079    0.0217    0.5000    0.8828    
276       16      2       0.5429    0.5000    0.8828    0.7182    0.0199    0.5000    0.8828    
277       16      2       0.8792    0.5000    0.8828    0.7147    0.0202    0.5000    0.8828    
278       16      2       0.6250    0.5000    0.8828    0.7154    0.0196    0.5000    0.8828    
279       16      2       0.9385    0.5000    0.8828    0.7127    0.0204    0.5000    0.8828    
280       16      2       0.6250    0.5000    0.8828    0.7271    0.0200    0.5000    0.8828    
281       16      2       0.6250    0.5000    0.8828    0.7177    0.0204    0.5000    0.8828    
282       16      2       0.6250    0.5000    0.8828    0.7152    0.0204    0.5000    0.8828    
283       16      2       0.6250    0.5000    0.8828    0.7187    0.0198    0.5000    0.8828    
284       16      2       0.6250    0.5000    0.8828    0.7216    0.0200    0.5000    0.8828    
285       16      2       0.9385    0.5000    0.8828    0.7299    0.0199    0.5000    0.8828    
286       16      2       0.9385    0.5000    0.8828    0.7153    0.0205    0.5000    0.8828    
287       16      2       0.8792    0.5000    0.8828    0.7180    0.0204    0.5000    0.8828    
288       16      1       1.0000    1.0000    1.0000      ****      ****      ****      ****    
289       16      1       1.0000    1.0000    1.0000      ****      ****      ****      ****    
290       16      1       1.0000    1.0000    1.0000      ****      ****      ****      ****    
291       16      1       1.0000    1.0000    1.0000      ****      ****      ****      ****    
292       16      2       0.8222    0.5000    0.8828    0.7208    0.0198    0.5000    0.8828    
293       16      1       1.0000    1.0000    1.0000      ****      ****      ****      ****    
294       16      1       1.0000    1.0000    1.0000      ****      ****      ****      ****    
295       16      2       0.7679    0.5000    0.8828    0.7170    0.0203    0.5000    0.8828    
296       16      2       0.7679    0.5000    0.8828    0.7242    0.0198    0.5000    0.8828    
297       16      2       0.7679    0.5000    0.8828    0.7191    0.0214    0.5000    0.8828    
298       16      1       1.0000    1.0000    1.0000      ****      ****      ****      ****    
299       16      2       0.8792    0.5000    0.8828    0.7094    0.0207    0.5000    0.8828    
300       16      1       1.0000    1.0000    1.0000      ****      ****      ****      ****    
301       16      2       0.8222    0.5000    0.8828    0.7121    0.0206    0.5000    0.8828    
302       16      2       0.5000    0.5000    0.8828    0.7193    0.0214    0.5000    0.8828    
====================================================================================================

 * These statistics were calculated using 1000 simulated samples.


*****************************************************************************************************************


Population ID : 4
Population Name :  none

====================================================================================================
Locus     n       k       Obs. F    Min F     Max F     Mean*     SE*       L95*      U95*
====================================================================================================
1         9       2       0.8922    0.5000    0.8025    0.6741    0.0138    0.5062    0.8025    
2         9       2       0.5016    0.5000    0.8025    0.6722    0.0143    0.5062    0.8025    
3         9       2       0.5016    0.5000    0.8025    0.6786    0.0145    0.5062    0.8025    
4         9       2       0.7003    0.5000    0.8025    0.6665    0.0139    0.5062    0.8025    
5         9       2       0.7917    0.5000    0.8025    0.6793    0.0138    0.5062    0.8025    
6         9       1       1.0000    1.0000    1.0000      ****      ****      ****      ****    
7         9       2       0.5556    0.5000    0.8025    0.6721    0.0138    0.5062    0.8025    
8         9       2       0.8922    0.5000    0.8025    0.6734    0.0139    0.5062    0.8025    
9         9       2       0.8922    0.5000    0.8025    0.6762    0.0141    0.5062    0.8025    
10        9       2       0.7003    0.5000    0.8025    0.6704    0.0139    0.5062    0.8025    
11        9       2       0.7003    0.5000    0.8025    0.6698    0.0140    0.5062    0.8025    
12        9       2       0.7917    0.5000    0.8025    0.6749    0.0137    0.5062    0.8025    
13        9       2       0.8922    0.5000    0.8025    0.6768    0.0138    0.5062    0.8025    
14        9       2       0.7003    0.5000    0.8025    0.6733    0.0142    0.5062    0.8025    
15        9       2       0.5556    0.5000    0.8025    0.6786    0.0142    0.5062    0.8025    
16        9       2       0.5556    0.5000    0.8025    0.6761    0.0143    0.5062    0.8025    
17        9       2       0.8922    0.5000    0.8025    0.6706    0.0150    0.5062    0.8025    
18        9       2       0.5556    0.5000    0.8025    0.6719    0.0141    0.5062    0.8025    
19        9       2       0.7917    0.5000    0.8025    0.6695    0.0141    0.5062    0.8025    
20        9       2       0.5556    0.5000    0.8025    0.6697    0.0144    0.5062    0.8025    
21        9       2       0.5556    0.5000    0.8025    0.6731    0.0143    0.5062    0.8025    
22        9       2       0.8922    0.5000    0.8025    0.6685    0.0141    0.5062    0.8025    
23        9       2       0.8922    0.5000    0.8025    0.6770    0.0139    0.5062    0.8025    
24        9       2       0.8922    0.5000    0.8025    0.6729    0.0145    0.5062    0.8025    
25        9       2       0.5016    0.5000    0.8025    0.6720    0.0144    0.5062    0.8025    
26        9       2       0.8922    0.5000    0.8025    0.6725    0.0147    0.5062    0.8025    
27        9       2       0.5556    0.5000    0.8025    0.6715    0.0144    0.5062    0.8025    
28        9       2       0.7917    0.5000    0.8025    0.6746    0.0137    0.5062    0.8025    
29        9       2       0.5556    0.5000    0.8025    0.6729    0.0144    0.5062    0.8025    
30        9       2       0.5556    0.5000    0.8025    0.6760    0.0136    0.5062    0.8025    
31        9       2       0.8922    0.5000    0.8025    0.6750    0.0141    0.5062    0.8025    
32        9       2       0.8922    0.5000    0.8025    0.6775    0.0141    0.5062    0.8025    
33        9       2       0.7917    0.5000    0.8025    0.6753    0.0141    0.5062    0.8025    
34        9       2       0.7003    0.5000    0.8025    0.6748    0.0140    0.5062    0.8025    
35        9       2       0.5556    0.5000    0.8025    0.6744    0.0139    0.5062    0.8025    
36        9       2       0.5556    0.5000    0.8025    0.6669    0.0143    0.5062    0.8025    
37        9       2       0.8922    0.5000    0.8025    0.6725    0.0145    0.5062    0.8025    
38        9       2       0.7003    0.5000    0.8025    0.6736    0.0144    0.5062    0.8025    
39        9       2       0.5120    0.5000    0.8025    0.6744    0.0141    0.5062    0.8025    
40        9       2       0.5556    0.5000    0.8025    0.6750    0.0142    0.5062    0.8025    
41        9       2       0.8922    0.5000    0.8025    0.6726    0.0143    0.5062    0.8025    
42        9       2       0.5556    0.5000    0.8025    0.6691    0.0140    0.5062    0.8025    
43        9       2       0.5556    0.5000    0.8025    0.6645    0.0145    0.5062    0.8025    
44        9       2       0.5556    0.5000    0.8025    0.6714    0.0141    0.5062    0.8025    
45        9       2       0.7917    0.5000    0.8025    0.6723    0.0141    0.5062    0.8025    
46        9       2       0.7917    0.5000    0.8025    0.6763    0.0143    0.5062    0.8025    
47        9       2       0.8922    0.5000    0.8025    0.6758    0.0142    0.5062    0.8025    
48        9       2       0.8922    0.5000    0.8025    0.6807    0.0137    0.5062    0.8025    
49        9       2       0.5120    0.5000    0.8025    0.6737    0.0142    0.5062    0.8025    
50        9       2       0.5120    0.5000    0.8025    0.6743    0.0145    0.5062    0.8025    
51        9       2       0.7917    0.5000    0.8025    0.6768    0.0144    0.5062    0.8025    
52        9       2       0.7917    0.5000    0.8025    0.6685    0.0143    0.5062    0.8025    
53        9       2       0.6204    0.5000    0.8025    0.6754    0.0140    0.5062    0.8025    
54        9       2       0.7917    0.5000    0.8025    0.6733    0.0142    0.5062    0.8025    
55        9       2       0.5556    0.5000    0.8025    0.6733    0.0141    0.5062    0.8025    
56        9       2       0.5016    0.5000    0.8025    0.6702    0.0148    0.5062    0.8025    
57        9       2       0.5016    0.5000    0.8025    0.6743    0.0143    0.5062    0.8025    
58        9       2       0.5016    0.5000    0.8025    0.6741    0.0142    0.5062    0.8025    
59        9       2       0.7917    0.5000    0.8025    0.6657    0.0142    0.5062    0.8025    
60        9       2       0.5556    0.5000    0.8025    0.6753    0.0143    0.5062    0.8025    
61        9       2       0.8922    0.5000    0.8025    0.6705    0.0143    0.5062    0.8025    
62        9       2       0.5556    0.5000    0.8025    0.6722    0.0143    0.5062    0.8025    
63        9       2       0.8922    0.5000    0.8025    0.6683    0.0138    0.5062    0.8025    
64        9       2       0.8922    0.5000    0.8025    0.6730    0.0138    0.5062    0.8025    
65        9       2       0.5016    0.5000    0.8025    0.6719    0.0142    0.5062    0.8025    
66        9       2       0.8922    0.5000    0.8025    0.6790    0.0140    0.5062    0.8025    
67        9       2       0.8922    0.5000    0.8025    0.6742    0.0141    0.5062    0.8025    
68        9       2       0.7917    0.5000    0.8025    0.6699    0.0137    0.5062    0.8025    
69        9       2       0.5556    0.5000    0.8025    0.6710    0.0139    0.5062    0.8025    
70        9       2       0.5120    0.5000    0.8025    0.6746    0.0146    0.5062    0.8025    
71        9       2       0.8922    0.5000    0.8025    0.6767    0.0141    0.5062    0.8025    
72        9       2       0.5016    0.5000    0.8025    0.6666    0.0142    0.5062    0.8025    
73        9       2       0.8922    0.5000    0.8025    0.6762    0.0142    0.5062    0.8025    
74        9       2       0.7917    0.5000    0.8025    0.6765    0.0146    0.5062    0.8025    
75        9       2       0.5016    0.5000    0.8025    0.6718    0.0138    0.5062    0.8025    
76        9       2       0.5120    0.5000    0.8025    0.6664    0.0139    0.5062    0.8025    
77        9       2       0.5016    0.5000    0.8025    0.6789    0.0143    0.5062    0.8025    
78        9       2       0.8922    0.5000    0.8025    0.6767    0.0136    0.5062    0.8025    
79        9       2       0.5556    0.5000    0.8025    0.6702    0.0145    0.5062    0.8025    
80        9       2       0.8922    0.5000    0.8025    0.6769    0.0136    0.5062    0.8025    
81        9       2       0.5556    0.5000    0.8025    0.6713    0.0138    0.5062    0.8025    
82        9       2       0.5016    0.5000    0.8025    0.6692    0.0140    0.5062    0.8025    
83        9       2       0.5016    0.5000    0.8025    0.6758    0.0142    0.5062    0.8025    
84        9       2       0.5556    0.5000    0.8025    0.6719    0.0140    0.5062    0.8025    
85        9       2       0.7917    0.5000    0.8025    0.6754    0.0135    0.5062    0.8025    
86        9       2       0.8922    0.5000    0.8025    0.6747    0.0143    0.5062    0.8025    
87        9       2       0.7917    0.5000    0.8025    0.6703    0.0141    0.5062    0.8025    
88        9       2       0.8922    0.5000    0.8025    0.6668    0.0145    0.5062    0.8025    
89        9       2       0.5120    0.5000    0.8025    0.6787    0.0141    0.5062    0.8025    
90        9       2       0.7917    0.5000    0.8025    0.6729    0.0144    0.5062    0.8025    
91        9       2       0.7917    0.5000    0.8025    0.6784    0.0139    0.5062    0.8025    
92        9       2       0.7003    0.5000    0.8025    0.6788    0.0146    0.5062    0.8025    
93        9       2       0.5120    0.5000    0.8025    0.6731    0.0138    0.5062    0.8025    
94        9       2       0.5556    0.5000    0.8025    0.6737    0.0148    0.5062    0.8025    
95        9       2       0.5556    0.5000    0.8025    0.6804    0.0139    0.5062    0.8025    
96        9       2       0.6204    0.5000    0.8025    0.6682    0.0148    0.5062    0.8025    
97        9       2       0.5556    0.5000    0.8025    0.6744    0.0144    0.5062    0.8025    
98        9       2       0.5556    0.5000    0.8025    0.6766    0.0146    0.5062    0.8025    
99        9       2       0.5556    0.5000    0.8025    0.6743    0.0140    0.5062    0.8025    
100       9       2       0.5556    0.5000    0.8025    0.6740    0.0143    0.5062    0.8025    
101       9       2       0.5556    0.5000    0.8025    0.6770    0.0144    0.5062    0.8025    
102       9       2       0.8922    0.5000    0.8025    0.6805    0.0139    0.5062    0.8025    
103       9       2       0.5556    0.5000    0.8025    0.6744    0.0145    0.5062    0.8025    
104       9       2       0.5016    0.5000    0.8025    0.6725    0.0144    0.5062    0.8025    
105       9       2       0.5556    0.5000    0.8025    0.6758    0.0148    0.5062    0.8025    
106       9       2       0.5556    0.5000    0.8025    0.6724    0.0139    0.5062    0.8025    
107       9       2       0.5016    0.5000    0.8025    0.6714    0.0140    0.5062    0.8025    
108       9       2       0.5556    0.5000    0.8025    0.6740    0.0142    0.5062    0.8025    
109       9       2       0.8922    0.5000    0.8025    0.6777    0.0140    0.5062    0.8025    
110       9       2       0.5556    0.5000    0.8025    0.6750    0.0143    0.5062    0.8025    
111       9       2       0.5556    0.5000    0.8025    0.6726    0.0135    0.5062    0.8025    
112       9       2       0.5556    0.5000    0.8025    0.6767    0.0141    0.5062    0.8025    
113       9       2       0.8922    0.5000    0.8025    0.6739    0.0140    0.5062    0.8025    
114       9       2       0.5556    0.5000    0.8025    0.6804    0.0140    0.5062    0.8025    
115       9       1       1.0000    1.0000    1.0000      ****      ****      ****      ****    
116       9       2       0.5556    0.5000    0.8025    0.6760    0.0138    0.5062    0.8025    
117       9       2       0.5556    0.5000    0.8025    0.6741    0.0146    0.5062    0.8025    
118       9       2       0.5016    0.5000    0.8025    0.6710    0.0140    0.5062    0.8025    
119       9       2       0.5556    0.5000    0.8025    0.6747    0.0144    0.5062    0.8025    
120       9       2       0.8922    0.5000    0.8025    0.6771    0.0143    0.5062    0.8025    
121       9       2       0.5556    0.5000    0.8025    0.6730    0.0135    0.5062    0.8025    
122       9       2       0.5556    0.5000    0.8025    0.6758    0.0143    0.5062    0.8025    
123       9       2       0.5556    0.5000    0.8025    0.6804    0.0135    0.5062    0.8025    
124       9       2       0.5556    0.5000    0.8025    0.6710    0.0146    0.5062    0.8025    
125       9       2       0.5556    0.5000    0.8025    0.6713    0.0139    0.5062    0.8025    
126       9       2       0.5556    0.5000    0.8025    0.6701    0.0148    0.5062    0.8025    
127       9       2       0.8922    0.5000    0.8025    0.6735    0.0141    0.5062    0.8025    
128       9       2       0.5556    0.5000    0.8025    0.6684    0.0143    0.5062    0.8025    
129       9       2       0.5556    0.5000    0.8025    0.6730    0.0147    0.5062    0.8025    
130       9       1       1.0000    1.0000    1.0000      ****      ****      ****      ****    
131       9       2       0.5556    0.5000    0.8025    0.6666    0.0143    0.5062    0.8025    
132       9       2       0.5016    0.5000    0.8025    0.6792    0.0135    0.5062    0.8025    
133       9       2       0.5556    0.5000    0.8025    0.6727    0.0140    0.5062    0.8025    
134       9       2       0.8922    0.5000    0.8025    0.6703    0.0144    0.5062    0.8025    
135       9       2       0.5556    0.5000    0.8025    0.6693    0.0140    0.5062    0.8025    
136       9       2       0.5556    0.5000    0.8025    0.6775    0.0139    0.5062    0.8025    
137       9       1       1.0000    1.0000    1.0000      ****      ****      ****      ****    
138       9       2       0.5556    0.5000    0.8025    0.6777    0.0143    0.5062    0.8025    
139       9       2       0.8922    0.5000    0.8025    0.6704    0.0142    0.5062    0.8025    
140       9       2       0.8922    0.5000    0.8025    0.6755    0.0140    0.5062    0.8025    
141       9       2       0.8922    0.5000    0.8025    0.6734    0.0142    0.5062    0.8025    
142       9       2       0.7003    0.5000    0.8025    0.6723    0.0134    0.5062    0.8025    
143       9       2       0.5120    0.5000    0.8025    0.6704    0.0143    0.5062    0.8025    
144       9       2       0.5556    0.5000    0.8025    0.6794    0.0143    0.5062    0.8025    
145       9       2       0.8922    0.5000    0.8025    0.6780    0.0143    0.5062    0.8025    
146       9       2       0.7917    0.5000    0.8025    0.6722    0.0143    0.5062    0.8025    
147       9       2       0.7003    0.5000    0.8025    0.6709    0.0140    0.5062    0.8025    
148       9       2       0.6204    0.5000    0.8025    0.6733    0.0140    0.5062    0.8025    
149       9       2       0.5120    0.5000    0.8025    0.6674    0.0144    0.5062    0.8025    
150       9       2       0.8922    0.5000    0.8025    0.6729    0.0142    0.5062    0.8025    
151       9       2       0.8922    0.5000    0.8025    0.6724    0.0139    0.5062    0.8025    
152       9       2       0.5556    0.5000    0.8025    0.6721    0.0145    0.5062    0.8025    
153       9       2       0.5556    0.5000    0.8025    0.6664    0.0139    0.5062    0.8025    
154       9       2       0.8922    0.5000    0.8025    0.6700    0.0142    0.5062    0.8025    
155       9       2       0.5556    0.5000    0.8025    0.6780    0.0145    0.5062    0.8025    
156       9       2       0.5556    0.5000    0.8025    0.6746    0.0141    0.5062    0.8025    
157       9       2       0.5556    0.5000    0.8025    0.6741    0.0137    0.5062    0.8025    
158       9       2       0.7917    0.5000    0.8025    0.6728    0.0143    0.5062    0.8025    
159       9       2       0.7917    0.5000    0.8025    0.6748    0.0143    0.5062    0.8025    
160       9       2       0.7003    0.5000    0.8025    0.6773    0.0139    0.5062    0.8025    
161       9       2       0.7917    0.5000    0.8025    0.6769    0.0138    0.5062    0.8025    
162       9       2       0.7917    0.5000    0.8025    0.6756    0.0138    0.5062    0.8025    
163       9       1       1.0000    1.0000    1.0000      ****      ****      ****      ****    
164       9       1       1.0000    1.0000    1.0000      ****      ****      ****      ****    
165       9       2       0.5016    0.5000    0.8025    0.6664    0.0142    0.5062    0.8025    
166       9       2       0.5556    0.5000    0.8025    0.6737    0.0141    0.5062    0.8025    
167       9       2       0.6204    0.5000    0.8025    0.6726    0.0145    0.5062    0.8025    
168       9       2       0.5556    0.5000    0.8025    0.6746    0.0137    0.5062    0.8025    
169       9       2       0.8922    0.5000    0.8025    0.6732    0.0142    0.5062    0.8025    
170       9       2       0.7003    0.5000    0.8025    0.6700    0.0141    0.5062    0.8025    
171       9       2       0.5016    0.5000    0.8025    0.6653    0.0147    0.5062    0.8025    
172       9       2       0.5556    0.5000    0.8025    0.6687    0.0142    0.5062    0.8025    
173       9       2       0.7003    0.5000    0.8025    0.6715    0.0145    0.5062    0.8025    
174       9       1       1.0000    1.0000    1.0000      ****      ****      ****      ****    
175       9       2       0.7917    0.5000    0.8025    0.6749    0.0141    0.5062    0.8025    
176       9       2       0.7917    0.5000    0.8025    0.6732    0.0138    0.5062    0.8025    
177       9       2       0.5120    0.5000    0.8025    0.6752    0.0141    0.5062    0.8025    
178       9       2       0.5556    0.5000    0.8025    0.6654    0.0141    0.5062    0.8025    
179       9       2       0.5556    0.5000    0.8025    0.6711    0.0140    0.5062    0.8025    
180       9       1       1.0000    1.0000    1.0000      ****      ****      ****      ****    
181       9       2       0.5556    0.5000    0.8025    0.6780    0.0142    0.5062    0.8025    
182       9       2       0.5556    0.5000    0.8025    0.6720    0.0146    0.5062    0.8025    
183       9       2       0.5556    0.5000    0.8025    0.6712    0.0141    0.5062    0.8025    
184       9       2       0.7917    0.5000    0.8025    0.6708    0.0143    0.5062    0.8025    
185       9       1       1.0000    1.0000    1.0000      ****      ****      ****      ****    
186       9       1       1.0000    1.0000    1.0000      ****      ****      ****      ****    
187       9       1       1.0000    1.0000    1.0000      ****      ****      ****      ****    
188       9       1       1.0000    1.0000    1.0000      ****      ****      ****      ****    
189       9       2       0.5556    0.5000    0.8025    0.6715    0.0142    0.5062    0.8025    
190       9       1       1.0000    1.0000    1.0000      ****      ****      ****      ****    
191       9       1       1.0000    1.0000    1.0000      ****      ****      ****      ****    
192       9       1       1.0000    1.0000    1.0000      ****      ****      ****      ****    
193       9       1       1.0000    1.0000    1.0000      ****      ****      ****      ****    
194       9       1       1.0000    1.0000    1.0000      ****      ****      ****      ****    
195       9       1       1.0000    1.0000    1.0000      ****      ****      ****      ****    
196       9       1       1.0000    1.0000    1.0000      ****      ****      ****      ****    
197       9       1       1.0000    1.0000    1.0000      ****      ****      ****      ****    
198       9       1       1.0000    1.0000    1.0000      ****      ****      ****      ****    
199       9       1       1.0000    1.0000    1.0000      ****      ****      ****      ****    
200       9       1       1.0000    1.0000    1.0000      ****      ****      ****      ****    
201       9       1       1.0000    1.0000    1.0000      ****      ****      ****      ****    
202       9       1       1.0000    1.0000    1.0000      ****      ****      ****      ****    
203       9       1       1.0000    1.0000    1.0000      ****      ****      ****      ****    
204       9       1       1.0000    1.0000    1.0000      ****      ****      ****      ****    
205       9       1       1.0000    1.0000    1.0000      ****      ****      ****      ****    
206       9       1       1.0000    1.0000    1.0000      ****      ****      ****      ****    
207       9       1       1.0000    1.0000    1.0000      ****      ****      ****      ****    
208       9       2       0.5120    0.5000    0.8025    0.6606    0.0137    0.5062    0.8025    
209       9       1       1.0000    1.0000    1.0000      ****      ****      ****      ****    
210       9       1       1.0000    1.0000    1.0000      ****      ****      ****      ****    
211       9       2       0.5120    0.5000    0.8025    0.6736    0.0141    0.5062    0.8025    
212       9       1       1.0000    1.0000    1.0000      ****      ****      ****      ****    
213       9       2       0.5556    0.5000    0.8025    0.6715    0.0143    0.5062    0.8025    
214       9       2       0.5556    0.5000    0.8025    0.6701    0.0144    0.5062    0.8025    
215       9       2       0.5556    0.5000    0.8025    0.6742    0.0141    0.5062    0.8025    
216       9       2       0.5556    0.5000    0.8025    0.6715    0.0145    0.5062    0.8025    
217       9       2       0.5556    0.5000    0.8025    0.6749    0.0142    0.5062    0.8025    
218       9       2       0.5556    0.5000    0.8025    0.6717    0.0140    0.5062    0.8025    
219       9       2       0.5016    0.5000    0.8025    0.6673    0.0140    0.5062    0.8025    
220       9       2       0.5016    0.5000    0.8025    0.6726    0.0143    0.5062    0.8025    
221       9       1       1.0000    1.0000    1.0000      ****      ****      ****      ****    
222       9       2       0.5016    0.5000    0.8025    0.6691    0.0141    0.5062    0.8025    
223       9       1       1.0000    1.0000    1.0000      ****      ****      ****      ****    
224       9       1       1.0000    1.0000    1.0000      ****      ****      ****      ****    
225       9       1       1.0000    1.0000    1.0000      ****      ****      ****      ****    
226       9       1       1.0000    1.0000    1.0000      ****      ****      ****      ****    
227       9       1       1.0000    1.0000    1.0000      ****      ****      ****      ****    
228       9       1       1.0000    1.0000    1.0000      ****      ****      ****      ****    
229       9       1       1.0000    1.0000    1.0000      ****      ****      ****      ****    
230       9       1       1.0000    1.0000    1.0000      ****      ****      ****      ****    
231       9       2       0.7917    0.5000    0.8025    0.6737    0.0142    0.5062    0.8025    
232       9       2       0.7917    0.5000    0.8025    0.6714    0.0149    0.5062    0.8025    
233       9       2       0.7917    0.5000    0.8025    0.6736    0.0142    0.5062    0.8025    
234       9       2       0.8922    0.5000    0.8025    0.6629    0.0140    0.5062    0.8025    
235       9       2       0.8922    0.5000    0.8025    0.6738    0.0139    0.5062    0.8025    
236       9       2       0.5016    0.5000    0.8025    0.6679    0.0144    0.5062    0.8025    
237       9       2       0.5556    0.5000    0.8025    0.6727    0.0145    0.5062    0.8025    
238       9       1       1.0000    1.0000    1.0000      ****      ****      ****      ****    
239       9       2       0.6204    0.5000    0.8025    0.6707    0.0142    0.5062    0.8025    
240       9       1       1.0000    1.0000    1.0000      ****      ****      ****      ****    
241       9       2       0.5556    0.5000    0.8025    0.6716    0.0147    0.5062    0.8025    
242       9       2       0.7003    0.5000    0.8025    0.6720    0.0143    0.5062    0.8025    
243       9       2       0.7003    0.5000    0.8025    0.6658    0.0146    0.5062    0.8025    
244       9       1       1.0000    1.0000    1.0000      ****      ****      ****      ****    
245       9       1       1.0000    1.0000    1.0000      ****      ****      ****      ****    
246       9       2       0.7917    0.5000    0.8025    0.6750    0.0142    0.5062    0.8025    
247       9       2       0.5556    0.5000    0.8025    0.6688    0.0144    0.5062    0.8025    
248       9       2       0.7917    0.5000    0.8025    0.6707    0.0139    0.5062    0.8025    
249       9       1       1.0000    1.0000    1.0000      ****      ****      ****      ****    
250       9       2       0.7917    0.5000    0.8025    0.6705    0.0140    0.5062    0.8025    
251       9       1       1.0000    1.0000    1.0000      ****      ****      ****      ****    
252       9       2       0.5016    0.5000    0.8025    0.6811    0.0143    0.5062    0.8025    
253       9       2       0.7917    0.5000    0.8025    0.6755    0.0137    0.5062    0.8025    
254       9       2       0.7003    0.5000    0.8025    0.6762    0.0145    0.5062    0.8025    
255       9       2       0.8922    0.5000    0.8025    0.6740    0.0145    0.5062    0.8025    
256       9       2       0.5556    0.5000    0.8025    0.6693    0.0143    0.5062    0.8025    
257       9       2       0.5016    0.5000    0.8025    0.6734    0.0137    0.5062    0.8025    
258       9       2       0.5556    0.5000    0.8025    0.6741    0.0141    0.5062    0.8025    
259       9       2       0.5016    0.5000    0.8025    0.6781    0.0142    0.5062    0.8025    
260       9       1       1.0000    1.0000    1.0000      ****      ****      ****      ****    
261       9       2       0.7917    0.5000    0.8025    0.6751    0.0149    0.5062    0.8025    
262       9       1       1.0000    1.0000    1.0000      ****      ****      ****      ****    
263       9       2       0.5556    0.5000    0.8025    0.6640    0.0140    0.5062    0.8025    
264       9       2       0.8922    0.5000    0.8025    0.6681    0.0147    0.5062    0.8025    
265       9       2       0.5016    0.5000    0.8025    0.6731    0.0141    0.5062    0.8025    
266       9       2       0.8922    0.5000    0.8025    0.6680    0.0142    0.5062    0.8025    
267       9       2       0.5556    0.5000    0.8025    0.6797    0.0143    0.5062    0.8025    
268       9       2       0.5556    0.5000    0.8025    0.6641    0.0144    0.5062    0.8025    
269       9       1       1.0000    1.0000    1.0000      ****      ****      ****      ****    
270       9       1       1.0000    1.0000    1.0000      ****      ****      ****      ****    
271       9       1       1.0000    1.0000    1.0000      ****      ****      ****      ****    
272       9       1       1.0000    1.0000    1.0000      ****      ****      ****      ****    
273       9       1       1.0000    1.0000    1.0000      ****      ****      ****      ****    
274       9       2       0.7917    0.5000    0.8025    0.6781    0.0138    0.5062    0.8025    
275       9       2       0.5556    0.5000    0.8025    0.6748    0.0146    0.5062    0.8025    
276       9       1       1.0000    1.0000    1.0000      ****      ****      ****      ****    
277       9       2       0.8922    0.5000    0.8025    0.6752    0.0143    0.5062    0.8025    
278       9       2       0.5556    0.5000    0.8025    0.6709    0.0143    0.5062    0.8025    
279       9       2       0.8922    0.5000    0.8025    0.6776    0.0142    0.5062    0.8025    
280       9       2       0.5556    0.5000    0.8025    0.6757    0.0140    0.5062    0.8025    
281       9       2       0.5556    0.5000    0.8025    0.6768    0.0144    0.5062    0.8025    
282       9       2       0.5556    0.5000    0.8025    0.6703    0.0141    0.5062    0.8025    
283       9       2       0.5556    0.5000    0.8025    0.6668    0.0139    0.5062    0.8025    
284       9       2       0.5556    0.5000    0.8025    0.6662    0.0144    0.5062    0.8025    
285       9       2       0.8922    0.5000    0.8025    0.6806    0.0144    0.5062    0.8025    
286       9       2       0.8922    0.5000    0.8025    0.6710    0.0142    0.5062    0.8025    
287       9       2       0.7917    0.5000    0.8025    0.6673    0.0143    0.5062    0.8025    
288       9       1       1.0000    1.0000    1.0000      ****      ****      ****      ****    
289       9       2       0.5016    0.5000    0.8025    0.6671    0.0149    0.5062    0.8025    
290       9       1       1.0000    1.0000    1.0000      ****      ****      ****      ****    
291       9       1       1.0000    1.0000    1.0000      ****      ****      ****      ****    
292       9       2       0.6204    0.5000    0.8025    0.6804    0.0144    0.5062    0.8025    
293       9       1       1.0000    1.0000    1.0000      ****      ****      ****      ****    
294       9       1       1.0000    1.0000    1.0000      ****      ****      ****      ****    
295       9       2       0.7003    0.5000    0.8025    0.6712    0.0138    0.5062    0.8025    
296       9       2       0.7003    0.5000    0.8025    0.6698    0.0142    0.5062    0.8025    
297       9       2       0.7917    0.5000    0.8025    0.6756    0.0143    0.5062    0.8025    
298       9       1       1.0000    1.0000    1.0000      ****      ****      ****      ****    
299       9       2       0.7917    0.5000    0.8025    0.6731    0.0141    0.5062    0.8025    
300       9       1       1.0000    1.0000    1.0000      ****      ****      ****      ****    
301       9       2       0.7003    0.5000    0.8025    0.6749    0.0138    0.5062    0.8025    
302       9       2       0.5016    0.5000    0.8025    0.6696    0.0148    0.5062    0.8025    
====================================================================================================

 * These statistics were calculated using 1000 simulated samples.


*****************************************************************************************************************


Population ID : 5
Population Name :  none

====================================================================================================
Locus     n       k       Obs. F    Min F     Max F     Mean*     SE*       L95*      U95*
====================================================================================================
1         13      2       0.8526    0.5000    0.8580    0.7042    0.0192    0.5030    0.8580    
2         13      2       0.5232    0.5000    0.8580    0.7020    0.0189    0.5030    0.8580    
3         13      2       0.5008    0.5000    0.8580    0.7034    0.0181    0.5030    0.8580    
4         13      2       0.8526    0.5000    0.8580    0.7024    0.0188    0.5030    0.8580    
5         13      2       0.8526    0.5000    0.8580    0.7031    0.0179    0.5030    0.8580    
6         13      1       1.0000    1.0000    1.0000      ****      ****      ****      ****    
7         13      2       0.5232    0.5000    0.8580    0.7058    0.0186    0.5030    0.8580    
8         13      2       0.7843    0.5000    0.8580    0.6966    0.0186    0.5030    0.8580    
9         13      2       0.8526    0.5000    0.8580    0.7076    0.0178    0.5030    0.8580    
10        13      2       0.7843    0.5000    0.8580    0.6991    0.0182    0.5030    0.8580    
11        13      2       0.8526    0.5000    0.8580    0.7045    0.0184    0.5030    0.8580    
12        13      2       0.9246    0.5000    0.8580    0.6952    0.0180    0.5030    0.8580    
13        13      2       0.8526    0.5000    0.8580    0.6930    0.0185    0.5030    0.8580    
14        13      2       0.9246    0.5000    0.8580    0.7006    0.0181    0.5030    0.8580    
15        13      2       0.5232    0.5000    0.8580    0.7081    0.0179    0.5030    0.8580    
16        13      2       0.5232    0.5000    0.8580    0.7070    0.0184    0.5030    0.8580    
17        13      2       0.9246    0.5000    0.8580    0.6994    0.0182    0.5030    0.8580    
18        13      2       0.5232    0.5000    0.8580    0.7044    0.0183    0.5030    0.8580    
19        13      2       0.7843    0.5000    0.8580    0.6958    0.0184    0.5030    0.8580    
20        13      2       0.5232    0.5000    0.8580    0.7015    0.0182    0.5030    0.8580    
21        13      2       0.5232    0.5000    0.8580    0.6985    0.0182    0.5030    0.8580    
22        13      2       0.9246    0.5000    0.8580    0.7042    0.0183    0.5030    0.8580    
23        13      2       0.9246    0.5000    0.8580    0.6942    0.0177    0.5030    0.8580    
24        13      2       0.9246    0.5000    0.8580    0.6924    0.0185    0.5030    0.8580    
25        13      2       0.5232    0.5000    0.8580    0.7044    0.0186    0.5030    0.8580    
26        13      2       0.8526    0.5000    0.8580    0.7024    0.0181    0.5030    0.8580    
27        13      2       0.5991    0.5000    0.8580    0.7049    0.0181    0.5030    0.8580    
28        13      2       0.8526    0.5000    0.8580    0.7061    0.0181    0.5030    0.8580    
29        13      2       0.5232    0.5000    0.8580    0.7008    0.0180    0.5030    0.8580    
30        13      2       0.5232    0.5000    0.8580    0.7092    0.0178    0.5030    0.8580    
31        13      2       0.8526    0.5000    0.8580    0.7000    0.0180    0.5030    0.8580    
32        13      2       0.8526    0.5000    0.8580    0.7064    0.0181    0.5030    0.8580    
33        13      2       0.7843    0.5000    0.8580    0.7002    0.0188    0.5030    0.8580    
34        13      2       0.8526    0.5000    0.8580    0.7026    0.0187    0.5030    0.8580    
35        13      2       0.5991    0.5000    0.8580    0.6981    0.0193    0.5030    0.8580    
36        13      2       0.5232    0.5000    0.8580    0.7010    0.0182    0.5030    0.8580    
37        13      2       0.9246    0.5000    0.8580    0.6956    0.0183    0.5030    0.8580    
38        13      2       0.8526    0.5000    0.8580    0.7024    0.0179    0.5030    0.8580    
39        13      2       0.5008    0.5000    0.8580    0.7116    0.0175    0.5030    0.8580    
40        13      2       0.5232    0.5000    0.8580    0.6988    0.0184    0.5030    0.8580    
41        13      2       0.9246    0.5000    0.8580    0.7062    0.0185    0.5030    0.8580    
42        13      2       0.5008    0.5000    0.8580    0.6991    0.0180    0.5030    0.8580    
43        13      2       0.5991    0.5000    0.8580    0.7125    0.0174    0.5030    0.8580    
44        13      2       0.5991    0.5000    0.8580    0.7065    0.0181    0.5030    0.8580    
45        13      2       0.9246    0.5000    0.8580    0.7058    0.0183    0.5030    0.8580    
46        13      2       0.7843    0.5000    0.8580    0.7010    0.0187    0.5030    0.8580    
47        13      2       0.9246    0.5000    0.8580    0.6988    0.0186    0.5030    0.8580    
48        13      2       0.9246    0.5000    0.8580    0.7073    0.0189    0.5030    0.8580    
49        13      2       0.5008    0.5000    0.8580    0.7013    0.0182    0.5030    0.8580    
50        13      2       0.5232    0.5000    0.8580    0.7003    0.0179    0.5030    0.8580    
51        13      2       0.8526    0.5000    0.8580    0.6995    0.0182    0.5030    0.8580    
52        13      2       0.8526    0.5000    0.8580    0.7043    0.0175    0.5030    0.8580    
53        13      2       0.7843    0.5000    0.8580    0.7096    0.0181    0.5030    0.8580    
54        13      2       0.8526    0.5000    0.8580    0.6970    0.0187    0.5030    0.8580    
55        13      2       0.5060    0.5000    0.8580    0.7045    0.0183    0.5030    0.8580    
56        13      2       0.5232    0.5000    0.8580    0.7002    0.0181    0.5030    0.8580    
57        13      2       0.5991    0.5000    0.8580    0.7029    0.0184    0.5030    0.8580    
58        13      2       0.5991    0.5000    0.8580    0.6993    0.0177    0.5030    0.8580    
59        13      2       0.8526    0.5000    0.8580    0.7044    0.0189    0.5030    0.8580    
60        13      2       0.5991    0.5000    0.8580    0.7048    0.0184    0.5030    0.8580    
61        13      2       0.5060    0.5000    0.8580    0.7082    0.0179    0.5030    0.8580    
62        13      2       0.5232    0.5000    0.8580    0.7059    0.0188    0.5030    0.8580    
63        13      2       0.7843    0.5000    0.8580    0.7049    0.0189    0.5030    0.8580    
64        13      2       0.8526    0.5000    0.8580    0.7033    0.0179    0.5030    0.8580    
65        13      2       0.6618    0.5000    0.8580    0.6973    0.0189    0.5030    0.8580    
66        13      2       0.8526    0.5000    0.8580    0.7066    0.0182    0.5030    0.8580    
67        13      2       0.8526    0.5000    0.8580    0.6973    0.0189    0.5030    0.8580    
68        13      2       0.9246    0.5000    0.8580    0.7003    0.0182    0.5030    0.8580    
69        13      2       0.6618    0.5000    0.8580    0.7047    0.0183    0.5030    0.8580    
70        13      2       0.5232    0.5000    0.8580    0.6994    0.0181    0.5030    0.8580    
71        13      2       0.9246    0.5000    0.8580    0.6968    0.0186    0.5030    0.8580    
72        13      2       0.5991    0.5000    0.8580    0.7082    0.0184    0.5030    0.8580    
73        13      2       0.9246    0.5000    0.8580    0.6984    0.0188    0.5030    0.8580    
74        13      2       0.9246    0.5000    0.8580    0.7058    0.0181    0.5030    0.8580    
75        13      2       0.5289    0.5000    0.8580    0.7014    0.0183    0.5030    0.8580    
76        13      2       0.5060    0.5000    0.8580    0.7060    0.0183    0.5030    0.8580    
77        13      2       0.5008    0.5000    0.8580    0.6967    0.0181    0.5030    0.8580    
78        13      2       0.8526    0.5000    0.8580    0.6984    0.0184    0.5030    0.8580    
79        13      2       0.5232    0.5000    0.8580    0.7001    0.0187    0.5030    0.8580    
80        13      2       0.7843    0.5000    0.8580    0.7078    0.0182    0.5030    0.8580    
81        13      2       0.5232    0.5000    0.8580    0.7105    0.0184    0.5030    0.8580    
82        13      2       0.5232    0.5000    0.8580    0.7066    0.0177    0.5030    0.8580    
83        13      2       0.5232    0.5000    0.8580    0.6982    0.0185    0.5030    0.8580    
84        13      2       0.5991    0.5000    0.8580    0.7072    0.0179    0.5030    0.8580    
85        13      2       0.8526    0.5000    0.8580    0.7031    0.0179    0.5030    0.8580    
86        13      2       0.9246    0.5000    0.8580    0.7080    0.0180    0.5030    0.8580    
87        13      2       0.8526    0.5000    0.8580    0.7018    0.0182    0.5030    0.8580    
88        13      2       0.7843    0.5000    0.8580    0.6997    0.0189    0.5030    0.8580    
89        13      2       0.5008    0.5000    0.8580    0.7039    0.0187    0.5030    0.8580    
90        13      2       0.7843    0.5000    0.8580    0.6986    0.0180    0.5030    0.8580    
91        13      2       0.8526    0.5000    0.8580    0.7034    0.0189    0.5030    0.8580    
92        13      2       0.8526    0.5000    0.8580    0.7080    0.0184    0.5030    0.8580    
93        13      2       0.5991    0.5000    0.8580    0.7058    0.0179    0.5030    0.8580    
94        13      2       0.5008    0.5000    0.8580    0.6977    0.0188    0.5030    0.8580    
95        13      2       0.5643    0.5000    0.8580    0.6973    0.0187    0.5030    0.8580    
96        13      2       0.7843    0.5000    0.8580    0.7058    0.0174    0.5030    0.8580    
97        13      2       0.5232    0.5000    0.8580    0.7048    0.0188    0.5030    0.8580    
98        13      2       0.5991    0.5000    0.8580    0.7029    0.0189    0.5030    0.8580    
99        13      2       0.5991    0.5000    0.8580    0.7013    0.0178    0.5030    0.8580    
100       13      2       0.5991    0.5000    0.8580    0.7055    0.0186    0.5030    0.8580    
101       13      2       0.5991    0.5000    0.8580    0.6988    0.0185    0.5030    0.8580    
102       13      2       0.9246    0.5000    0.8580    0.7007    0.0181    0.5030    0.8580    
103       13      2       0.5991    0.5000    0.8580    0.7080    0.0181    0.5030    0.8580    
104       13      2       0.5991    0.5000    0.8580    0.6958    0.0192    0.5030    0.8580    
105       13      2       0.5991    0.5000    0.8580    0.7031    0.0186    0.5030    0.8580    
106       13      2       0.5991    0.5000    0.8580    0.7085    0.0189    0.5030    0.8580    
107       13      2       0.5991    0.5000    0.8580    0.7000    0.0184    0.5030    0.8580    
108       13      2       0.5991    0.5000    0.8580    0.6986    0.0188    0.5030    0.8580    
109       13      2       0.8526    0.5000    0.8580    0.7039    0.0186    0.5030    0.8580    
110       13      2       0.5991    0.5000    0.8580    0.6998    0.0191    0.5030    0.8580    
111       13      2       0.5991    0.5000    0.8580    0.7076    0.0182    0.5030    0.8580    
112       13      2       0.5991    0.5000    0.8580    0.6967    0.0178    0.5030    0.8580    
113       13      2       0.9246    0.5000    0.8580    0.6964    0.0184    0.5030    0.8580    
114       13      2       0.5991    0.5000    0.8580    0.7007    0.0186    0.5030    0.8580    
115       13      2       0.5991    0.5000    0.8580    0.6980    0.0178    0.5030    0.8580    
116       13      2       0.5991    0.5000    0.8580    0.6925    0.0180    0.5030    0.8580    
117       13      2       0.5991    0.5000    0.8580    0.7023    0.0186    0.5030    0.8580    
118       13      2       0.5991    0.5000    0.8580    0.7006    0.0185    0.5030    0.8580    
119       13      2       0.5991    0.5000    0.8580    0.7031    0.0185    0.5030    0.8580    
120       13      1       1.0000    1.0000    1.0000      ****      ****      ****      ****    
121       13      2       0.5991    0.5000    0.8580    0.6999    0.0178    0.5030    0.8580    
122       13      2       0.5991    0.5000    0.8580    0.7006    0.0183    0.5030    0.8580    
123       13      2       0.5991    0.5000    0.8580    0.6999    0.0184    0.5030    0.8580    
124       13      2       0.5232    0.5000    0.8580    0.7008    0.0188    0.5030    0.8580    
125       13      2       0.5991    0.5000    0.8580    0.7044    0.0185    0.5030    0.8580    
126       13      2       0.5991    0.5000    0.8580    0.7060    0.0181    0.5030    0.8580    
127       13      2       0.9246    0.5000    0.8580    0.7049    0.0183    0.5030    0.8580    
128       13      2       0.5232    0.5000    0.8580    0.7056    0.0182    0.5030    0.8580    
129       13      2       0.5991    0.5000    0.8580    0.7001    0.0182    0.5030    0.8580    
130       13      2       0.5991    0.5000    0.8580    0.7024    0.0187    0.5030    0.8580    
131       13      2       0.5991    0.5000    0.8580    0.7011    0.0178    0.5030    0.8580    
132       13      2       0.5991    0.5000    0.8580    0.7015    0.0189    0.5030    0.8580    
133       13      1       1.0000    1.0000    1.0000      ****      ****      ****      ****    
134       13      1       1.0000    1.0000    1.0000      ****      ****      ****      ****    
135       13      2       0.5991    0.5000    0.8580    0.6972    0.0184    0.5030    0.8580    
136       13      2       0.5232    0.5000    0.8580    0.7038    0.0187    0.5030    0.8580    
137       13      2       0.5991    0.5000    0.8580    0.7012    0.0173    0.5030    0.8580    
138       13      2       0.5232    0.5000    0.8580    0.7029    0.0180    0.5030    0.8580    
139       13      2       0.9246    0.5000    0.8580    0.7041    0.0180    0.5030    0.8580    
140       13      2       0.9246    0.5000    0.8580    0.7027    0.0184    0.5030    0.8580    
141       13      2       0.9246    0.5000    0.8580    0.7002    0.0187    0.5030    0.8580    
142       13      2       0.7843    0.5000    0.8580    0.6955    0.0186    0.5030    0.8580    
143       13      2       0.5289    0.5000    0.8580    0.7010    0.0183    0.5030    0.8580    
144       13      2       0.5232    0.5000    0.8580    0.6998    0.0179    0.5030    0.8580    
145       13      1       1.0000    1.0000    1.0000      ****      ****      ****      ****    
146       13      2       0.9246    0.5000    0.8580    0.7014    0.0186    0.5030    0.8580    
147       13      2       0.8526    0.5000    0.8580    0.7016    0.0183    0.5030    0.8580    
148       13      2       0.5232    0.5000    0.8580    0.6992    0.0185    0.5030    0.8580    
149       13      2       0.5232    0.5000    0.8580    0.7107    0.0178    0.5030    0.8580    
150       13      2       0.8526    0.5000    0.8580    0.6979    0.0186    0.5030    0.8580    
151       13      2       0.8526    0.5000    0.8580    0.6954    0.0188    0.5030    0.8580    
152       13      2       0.5991    0.5000    0.8580    0.7105    0.0181    0.5030    0.8580    
153       13      1       1.0000    1.0000    1.0000      ****      ****      ****      ****    
154       13      1       1.0000    1.0000    1.0000      ****      ****      ****      ****    
155       13      2       0.5991    0.5000    0.8580    0.7036    0.0179    0.5030    0.8580    
156       13      2       0.5991    0.5000    0.8580    0.7066    0.0185    0.5030    0.8580    
157       13      2       0.5991    0.5000    0.8580    0.7004    0.0182    0.5030    0.8580    
158       13      2       0.8526    0.5000    0.8580    0.7051    0.0185    0.5030    0.8580    
159       13      2       0.8526    0.5000    0.8580    0.7000    0.0176    0.5030    0.8580    
160       13      2       0.8526    0.5000    0.8580    0.7065    0.0181    0.5030    0.8580    
161       13      2       0.8526    0.5000    0.8580    0.7041    0.0178    0.5030    0.8580    
162       13      2       0.9246    0.5000    0.8580    0.7059    0.0176    0.5030    0.8580    
163       13      1       1.0000    1.0000    1.0000      ****      ****      ****      ****    
164       13      1       1.0000    1.0000    1.0000      ****      ****      ****      ****    
165       13      2       0.5232    0.5000    0.8580    0.6998    0.0184    0.5030    0.8580    
166       13      2       0.5289    0.5000    0.8580    0.6987    0.0179    0.5030    0.8580    
167       13      1       1.0000    1.0000    1.0000      ****      ****      ****      ****    
168       13      2       0.5232    0.5000    0.8580    0.7105    0.0187    0.5030    0.8580    
169       13      2       0.8526    0.5000    0.8580    0.7044    0.0173    0.5030    0.8580    
170       13      2       0.9246    0.5000    0.8580    0.7031    0.0189    0.5030    0.8580    
171       13      2       0.5991    0.5000    0.8580    0.6953    0.0185    0.5030    0.8580    
172       13      2       0.5289    0.5000    0.8580    0.7052    0.0182    0.5030    0.8580    
173       13      2       0.8526    0.5000    0.8580    0.7085    0.0183    0.5030    0.8580    
174       13      2       0.5232    0.5000    0.8580    0.6995    0.0185    0.5030    0.8580    
175       13      2       0.7205    0.5000    0.8580    0.6978    0.0184    0.5030    0.8580    
176       13      2       0.8526    0.5000    0.8580    0.6995    0.0180    0.5030    0.8580    
177       13      2       0.5060    0.5000    0.8580    0.7017    0.0186    0.5030    0.8580    
178       13      2       0.5008    0.5000    0.8580    0.6935    0.0190    0.5030    0.8580    
179       13      2       0.5232    0.5000    0.8580    0.7063    0.0183    0.5030    0.8580    
180       13      1       1.0000    1.0000    1.0000      ****      ****      ****      ****    
181       13      2       0.5991    0.5000    0.8580    0.7010    0.0177    0.5030    0.8580    
182       13      2       0.5991    0.5000    0.8580    0.7094    0.0182    0.5030    0.8580    
183       13      2       0.5991    0.5000    0.8580    0.7016    0.0181    0.5030    0.8580    
184       13      2       0.9246    0.5000    0.8580    0.7011    0.0186    0.5030    0.8580    
185       13      2       0.5232    0.5000    0.8580    0.7073    0.0180    0.5030    0.8580    
186       13      1       1.0000    1.0000    1.0000      ****      ****      ****      ****    
187       13      1       1.0000    1.0000    1.0000      ****      ****      ****      ****    
188       13      1       1.0000    1.0000    1.0000      ****      ****      ****      ****    
189       13      2       0.6618    0.5000    0.8580    0.7030    0.0185    0.5030    0.8580    
190       13      1       1.0000    1.0000    1.0000      ****      ****      ****      ****    
191       13      1       1.0000    1.0000    1.0000      ****      ****      ****      ****    
192       13      1       1.0000    1.0000    1.0000      ****      ****      ****      ****    
193       13      1       1.0000    1.0000    1.0000      ****      ****      ****      ****    
194       13      1       1.0000    1.0000    1.0000      ****      ****      ****      ****    
195       13      1       1.0000    1.0000    1.0000      ****      ****      ****      ****    
196       13      1       1.0000    1.0000    1.0000      ****      ****      ****      ****    
197       13      1       1.0000    1.0000    1.0000      ****      ****      ****      ****    
198       13      1       1.0000    1.0000    1.0000      ****      ****      ****      ****    
199       13      1       1.0000    1.0000    1.0000      ****      ****      ****      ****    
200       13      1       1.0000    1.0000    1.0000      ****      ****      ****      ****    
201       13      1       1.0000    1.0000    1.0000      ****      ****      ****      ****    
202       13      1       1.0000    1.0000    1.0000      ****      ****      ****      ****    
203       13      1       1.0000    1.0000    1.0000      ****      ****      ****      ****    
204       13      1       1.0000    1.0000    1.0000      ****      ****      ****      ****    
205       13      1       1.0000    1.0000    1.0000      ****      ****      ****      ****    
206       13      1       1.0000    1.0000    1.0000      ****      ****      ****      ****    
207       13      1       1.0000    1.0000    1.0000      ****      ****      ****      ****    
208       13      2       0.5008    0.5000    0.8580    0.7016    0.0188    0.5030    0.8580    
209       13      1       1.0000    1.0000    1.0000      ****      ****      ****      ****    
210       13      1       1.0000    1.0000    1.0000      ****      ****      ****      ****    
211       13      2       0.9246    0.5000    0.8580    0.7102    0.0176    0.5030    0.8580    
212       13      1       1.0000    1.0000    1.0000      ****      ****      ****      ****    
213       13      2       0.5232    0.5000    0.8580    0.7010    0.0179    0.5030    0.8580    
214       13      2       0.5991    0.5000    0.8580    0.7056    0.0185    0.5030    0.8580    
215       13      2       0.5991    0.5000    0.8580    0.6926    0.0184    0.5030    0.8580    
216       13      2       0.5991    0.5000    0.8580    0.7042    0.0175    0.5030    0.8580    
217       13      2       0.5991    0.5000    0.8580    0.6999    0.0183    0.5030    0.8580    
218       13      2       0.5991    0.5000    0.8580    0.7028    0.0181    0.5030    0.8580    
219       13      2       0.5991    0.5000    0.8580    0.6998    0.0183    0.5030    0.8580    
220       13      2       0.5991    0.5000    0.8580    0.7080    0.0182    0.5030    0.8580    
221       13      1       1.0000    1.0000    1.0000      ****      ****      ****      ****    
222       13      2       0.5232    0.5000    0.8580    0.7038    0.0188    0.5030    0.8580    
223       13      1       1.0000    1.0000    1.0000      ****      ****      ****      ****    
224       13      1       1.0000    1.0000    1.0000      ****      ****      ****      ****    
225       13      1       1.0000    1.0000    1.0000      ****      ****      ****      ****    
226       13      1       1.0000    1.0000    1.0000      ****      ****      ****      ****    
227       13      1       1.0000    1.0000    1.0000      ****      ****      ****      ****    
228       13      2       0.5232    0.5000    0.8580    0.7012    0.0192    0.5030    0.8580
[truncated: 641,498 more chars]
